# Supplementary material for: Smoothened transduces Hedgehog signals via activity-dependent sequestration of PKA catalytic subunits
Source: PLoS Biol. 2021 Apr 22;19(4):e3001191. doi: 10.1371/journal.pbio.3001191 (PMC8096101; doi:10.1371/journal.pbio.3001191)
Supplement: S1 Data — (XLSX) [file pbio.3001191.s014.xlsx]

## Sheet: Fig. 1B
Condition	Raw Firefly/Renilla	Average	STD DEV	SEM					Condition	AVG	Normalized	std dev raw	std error	std error normalized	std dev normal
PKAc veh	2.31937								PKAc veh	3.47905	1	1.05628	0.609843	0.17529	0.303611
	3.73169								PKAc + KAAD	3.83099	1.10116	0.507417	0.292958	0.0842061	0.145849
	4.38611	3.47905	1.05628	0.609843					PKAc carb	3.29051	0.945806	1.02605	0.592389	0.170273	0.294922
PKAc + SMO674 veh	0.264206								SMO674 + PKAc veh	0.228603	0.0657083	0.0340461	0.0196565	0.00564997	0.00978603
	0.225238								SMO674 + PKAc KAAD	1.36083	0.391148	0.426887	0.246463	0.070842	0.122702
	0.196364	0.228603	0.0340461	0.0196565					M2 PKAc	2.5105	0.721603	0.14407	0.0831788	0.0239085	0.0414107
PKAc KAAD	4.05841								M2 PKAc carb	3.00045	0.862433	0.795413	0.459232	0.131999	0.228629
	4.18492
	3.24965	3.83099	0.507417	0.292958
PKAc + SMO674 + KAAD	0.884594
	1.48879
	1.7091	1.36083	0.426887	0.246463
PKAc Carb	2.27916
	3.26173
	4.33065	3.29051	1.02605	0.592389
PKAc + M2 veh	2.56596
	2.61859
	2.34694	2.5105	0.14407	0.0831788
PKAc + M2 Carb	2.13008
	3.18162
	3.68965	3.00045	0.795413	0.459232

## Sheet: Fig. 1D
Firefly	Renilla	Ff/Ren	AVG	Std dev	SEM	Condition			Condition	AVG	Normlized	Std dev	std error	std error normalized
14512	459	31.6166							PKAc veh	29.6589	1	1.70483	0.984287	0.0331869
31053	1076	28.8597							PKAc + KAAD	30.0384	1.01279	1.68225	0.971249	0.0327473
24881	873	28.5006	29.6589	1.70483	0.984287	PKAc veh			SMO674 + PKAc veh	5.65771	0.190759	0.253887	0.146582	0.00492259
26546	853	31.1208							SMO674 + PKAc KAAD	9.76623	0.329285	0.928891	0.536295	0.0180821
18490	658	28.1003
2626	85	30.8941	30.0384	1.68225	0.971249	PKAc + KAAD
6457	1093	5.90759
6674	1178	5.66553
5967	1105	5.4	5.65771	0.253887	0.146582	SMO674 + PKAc veh
11617	1089	10.6676
11449	1166	9.81904
12425	1410	8.81206	9.76623	0.928891	0.536295	SMO674 + PKAc KAAD

## Sheet: Fig. S1C
Firefly	Renilla	Ratio	Avg	Stdev	RLU	Stdev RLU	Ren	Stdev Ren
1835	433301	0.00423493	0.00469813	0.000510063	1	0.108567	426675	13754.5	GFP
2286	435863	0.00524477
1896	410862	0.00461469
2209	411182	0.00537232	0.00552985	0.000543464	1.17703	0.115677	382283	37284.6	GFP
2087	340197	0.00613468
2010	395470	0.00508256
2136	341735	0.00625046	0.00714824	0.00221692	1.52151	0.471874	387753	65383	SMO	(-)ShhN
3472	358928	0.00967325
2554	462595	0.00552103
11126	458490	0.0242666	0.0301873	0.00553779	6.4254	1.17872	390342	59065.7	SMO	(+)ShhN
12471	353892	0.0352396
11138	358644	0.0310559
3634	446979	0.00813014	0.00715551	0.000844145	1.52306	0.179677	511972	74359.3	SMO657	(-)ShhN
3313	495876	0.00668111
3947	593061	0.0066553
12260	574870	0.0213266	0.0203023	0.000892173	4.32135	0.1899	725033	162925	SMO657	(+)ShhN
13959	701966	0.0198856
17691	898262	0.0196947
3232	868425	0.00372168	0.00315	0.00049911	0.670479	0.106236	1000354	121443	SMO∆561-657	(-)ShhN
3102	1107481	0.00280095
3001	1025156	0.00292736
2960	1102429	0.00268498	0.00292877	0.00041363	0.62339	0.0880414	1080780	32791.9	SMO∆561-657	(+)ShhN
3553	1043052	0.00340635
2956	1096859	0.00269497
Compiled:
DNA	% DNA	Treatment	Avg RLU	Stdev RLU	Avg Ren	Stdev Ren
GFP		(-)ShhN	1	0.108567	426675	13754.5
		(+)ShhN	1.17703	0.115677	382283	37284.6
SMO	2	(-)ShhN	1.52151	0.471874	387753	65383
		(+)ShhN	6.4254	1.17872	390342	59065.7
SMO657	2	(-)ShhN	1.52306	0.179677	511972	74359.3
		(+)ShhN	4.32135	0.1899	725033	162925
SMO∆561-657	2	(-)ShhN	0.670479	0.106236	1000354	121443
		(+)ShhN	0.62339	0.0880414	1080780	32791.9

## Sheet: Fig. S1E
Firefly	Renilla	Ff/Ren	AVG	std err	std dev	DNA	Drug	Normalized	SEM Normalized
40703	565	72.0407
37228	573	64.9703
44268	577	76.721	71.244	3.41543	5.91569	PKA-C	Ctrl media	1	0.0479399
50470	654	77.1713
43226	613	70.5155
41972	630	66.6222	71.4363	3.07985	5.33446	PKA-C	Hh media	1.0027	0.0432296
12446	1621	7.67798
11837	1455	8.1354
12018	1455	8.25979	8.02439	0.17689	0.306382	PKA-C SMO674	Ctrl media	0.112632	0.00248287
11989	1410	8.50284
12648	1569	8.06119
16483	2016	8.17609	8.2467	0.132292	0.229137	PKA-C SMO674	Hh media	0.115753	0.00185689
19928	414	48.1353
19862	418	47.5167
18809	361	52.1025	49.2515	1.43663	2.48832	PKA-C SMO674 PTCH	Ctrl media	0.691307	0.020165
12364	317	39.0032
14069	410	34.3146
15410	430	35.8372	36.385	1.38089	2.39178	PKA-C SMO674 PTCH	Hh media	0.51071	0.0193826

## Sheet: Fig. S1F
G-null 293 cells
Firefly	Renilla	Ff/Ren	AVG	SEM	Std Dev	DNA	DRUG		Normalized	SEM Normalized
22550	398	56.6583
24794	463	53.5508
27613	516	53.5136	57.947	1.0421	1.80497	PKA-C	Veh		1	0.0179836
19485	329	59.2249
17377	280	62.0607
17298	276	62.6739	61.3199	1.06232	1.83998	PKA-C	KAADcyclopamine		1.05821	0.0183325
13274	516	25.7248
13854	552	25.0978
9431	508	18.565	23.1292	2.28928	3.96516	PKA-C SMO674	Veh		0.399144	0.0395065
14324	341	42.0059
11003	309	35.6084
5918	134	44.1642	40.5928	2.5689	4.44947	PKA-C SMO674	KAADcyclopamine		0.700516	0.0443319
WT 293
463038	346145	1.3377
508608	194843	2.61035
413011	143111	2.88595	2.278	0.476834	0.8259	PKA-C	Veh		1	0.209321
529605	139381	3.79969
459414	154997	2.96402
534143	194008	2.7532	3.1723	0.319543	0.553465	PKA-C	KAADcyclopamine		1.39258	0.140274
216808	309001	0.701642
192206	293232	0.655474
176938	313850	0.563766	0.640294	0.0405185	0.0701801	PKA-C SMO674	Veh		0.281077	0.0177869
318475	388480	0.819798
492613	205142	2.40133
395698	160094	2.47166	1.89759	0.539281	0.934062	PKA-C SMO674	KAADcyclopamine		0.83301	0.236735

## Sheet: Fig. S1 G
G-Null 293 cells								Condition	AVG	Normalized	std dev raw	std error	std error normalized
Firefly	Renilla	Ff/Ren	Avg	std dev	DNA	Drug		GFP fsk	10.948	1	1.82277	1.05237	0.0961246
5115	532	9.61466						GFP fsk Carb	10.906	0.996158	0.889728	0.513685	0.0469203
5718	439	13.0251						M2 fks	15.6818	1.43238	0.131146	0.0757173	0.00691607
5143	504	10.2044	10.948	1.82277	GFP	fsk		M2 fsk Carb	15.4771	1.41369	0.791441	0.456939	0.0417371
5849	532	10.9944
4919	499	9.85772
5172	495	10.4485	10.4335	0.56847	GFP	fsk + Carbachol
5690	365	15.589
1609	102	15.7745
20	16	1.25	15.6818	0.131146	M2AchR	fsk
4035	260	15.5192
4165	284	14.6655
3688	227	16.2467	15.4771	0.791441	M2AchR	fsk + Carbachol
WT 293FT cells								Condition	AVG	Normalized	std dev raw	std error	std error normlized
319586	175127	1.82488						fsk	1.70639	1	0.154094	0.0889664	0.0521373
341104	193579	1.76209						fsk + carb	2.17676	1.27566	0.457657	0.264228	0.154847
275893	180065	1.53219	1.70639	0.154094	GFP	fsk		M2 fsk	1.31794	0.772356	0.28861	0.166629	0.0976504
473347	273825	1.72865						M2 fsk carb	0.236382	0.138528	0.023823	0.0137542	0.00806045
304536	141104	2.15824
343782	130053	2.6434	2.17676	0.457657	GFP	fsk + Carbachol
385901	314474	1.22713
330187	201207	1.64103
355183	327161	1.08565	1.31794	0.28861	M2AchR	fsk
89917	343787	0.261549
86569	370874	0.233419
82604	385676	0.21418	0.236382	0.023823	M2AchR	fsk + Carbachol
