# Supplementary material for: Smoothened transduces Hedgehog signals via activity-dependent sequestration of PKA catalytic subunits
Source: PLoS Biol. 2021 Apr 22;19(4):e3001191. doi: 10.1371/journal.pbio.3001191 (PMC8096101; doi:10.1371/journal.pbio.3001191)
Supplement: S2 Data — (XLSX) [file pbio.3001191.s015.xlsx]

## Sheet: Fig. 2C
SMO674 nb80	SMO566 nb80	SMO674 nb2	SMO566 nb2	SMO674 pka	SMO566 pka
0	0	0.372334	0.5088	0.0147324	0
0	0	1.35273	0.363329	0.0758803	0.743181
0	0	0.844011	0.854336	0.0798853	0
0	0	0.513898	0.752708	0.0895034	0
0	0	0.753791	0.651252	0	0.180729
0	0	2.31324	0.649062	0.0208231	0
0	0	0.374387	0.869122	0.444976	0.0172445
0	0	0.136466	0.338329	1.35314	0
0	0	0.193471	0.239687	1.26422	0
0	0	0.0357241	0.767065	0.587996	0
0	0	1.10903	0.162981	0.512473	0
0	0.141538	1.322	0.162665	2.28983	0
0	0	0.534607	0.408638	0.0896208	0.37183
0	0.429575	0.406867	0.59408	0	0
0	0	0.175047	0.740415	0.274533	0.0501469
0	0	0.303434	0.260123	0.272396	0.0943213
0	0	0.359086	0.342456	0.660751	0
0	0	0.580491	0.153149	0.370958	0.653007
0		0.501289	0.68323	0.17717	0
0		0.560415	0.237479	0.274215	0
0		2.37539	3.05585	0.602127	0
0		0.519806	2.6826	0.109045	0
		0.793547	0.240904	0.107578	0
		0.211332	0.233859	0.494951	0.0530749
		0.405351	0.32499	0	0
		0.254464	0.51125	0.637572	0.450195
		0.504489		0.214135	0
		0.939824		0.157111
		0.712913		0.251605
		0.54096		0.295683
				0.0851559
				0.787246
				0.709968
				1.24914
				0.0626446
				0.685421
				0.703733
				0.46256
				0.217693
				0.636181
				0.100736
				0.618841
				0.847648
				0.241154
				0.457137

## Sheet: 2E
PKAC average B intensity of the 10% of voxels with highest B intensity	PKAC average B intensity	PKA-C	PKAC avg(b/a)	Nb2 average B intensity of the 10% of voxels with highest B intensity	Nb2 average B intensity	Nb2 SD of B intensity	NbSmo2	Nb2 avg(b/a)	Nb80 average B intensity of the 10% of voxels with highest B intensity	Nb80 average B intensity	Nb80 SD of B intensity	NbB2AR80	Nb80 avg(b/a)
74.5902	22.0164	0.29251	0.146023	155.435	37.5594	48.2775	0.609548	0.218363	12.2222	2.27273	4.7288	0.0479303	0.0129207
79.5833	25.7202	0.312092	0.18024	199.474	49.0548	57.9788	0.782252	0.30394	17	3.86139	6.31986	0.0666667	0.0228498
54.4444	18.3721	0.213508	0.105523	255	109.382	83.692	1	0.568915	19	3.93939	6.67285	0.0745098	0.0231193
22.5	4.8052	0.0882353	0.0290173	255	192.701	71.2341	1.0009	1.34897	30	5.23256	10.1136	0.117647	0.033723
105.405	27.9726	0.413355	0.182504	187.13	50.7699	56.4978	0.733845	0.275083	15	2.79661	5.83031	0.0588235	0.0169631
105.333	39.4737	0.413072	0.267845	174.097	50.8344	50.9679	0.682732	0.292528	18.8571	4.26554	6.5747	0.0739496	0.0275106		Bolded columns represent the intensities plotted in the figure panel
87.5	29.1736	0.343137	0.199508	157.25	38.9887	48.1276	0.616667	0.220433	11.3636	1.44186	4.01692	0.0445633	0.0089803
98.0556	37.2753	0.384532	0.278998	255	137.273	68.6477	1.00473	1.05106	6.25	0.632911	2.45042	0.0248262	0.00438943
123.36	39.9561	0.483765	0.291446	181.308	44.9101	53.492	0.711011	0.268419	14.5	2.66667	5.3791	0.0568627	0.0162831
52.9167	16.2083	0.207516	0.110195	255	191.737	67.9696	1	1.39142	17.8261	4.06114	6.53034	0.0699062	0.0257639
72.2222	25.1124	0.283224	0.170572	255	119.978	92.4278	1	0.704046	18.1481	3.91791	6.53031	0.0711692	0.0264971
126.931	38.9618	0.497769	0.256721	255	175.398	81.6329	1	1.17498	33.4783	9.52992	11.0497	0.149428	0.0794811
120.069	41.8188	0.470859	0.280913	255	200.663	70.5789	1	1.28732	16.5854	3.53086	6.10366	0.0650407	0.0232135
161	65.8333	0.636867	0.408809	154.583	36.7275	47.1074	0.606209	0.211916	21.4286	4.20455	7.58189	0.0840336	0.0295073
152.375	42.0274	0.597549	0.316084	255	226.908	52.8507	1	1.46887	23.7931	5.73883	7.94727	0.0933063	0.0385753
98.75	39.3506	0.387255	0.233652	69.4118	29.7059	20.6815	0.272203	0.186788	18.2609	3.70933	6.58672	0.0716113	0.024111
86.1111	25.419	0.337691	0.171964	255	203.976	82.6577	1.00357	1.59576	5.71429	0.615385	2.42186	0.022409	0.00364864
110.556	43.5326	0.433551	0.285867	255	148.622	81.5778	1	0.909963	17.5556	2.91759	6.31713	0.0688453	0.0183312
151.067	42.7459	0.592418	0.284603	255	220.903	58.7368	1	1.32181	12.8571	2.24199	4.88713	0.0504202	0.0148592
47.619	19.372	0.186741	0.136627	244.568	63.7201	70.8117	0.959089	0.371081	18.6667	4.0708	6.61077	0.0732026	0.0273411
70	27.6056	0.27451	0.186011	255	107.443	77.1619	1	0.534656	13.4783	2.88793	5.41166	0.0528559	0.0181858
80	26.5368	0.313725	0.186839	154.375	47.8571	44.9812	0.605392	0.268	17.5	3.86076	6.65096	0.0686275	0.0233359
84	39.6	0.329412	0.220982	255	104.699	83.4796	1	0.603683	21.8182	5.59633	7.42783	0.0855615	0.0362168
68.75	33.3333	0.269608	0.227977	137.5	42.0732	41.0517	0.539216	0.232198	19	4.06061	6.87338	0.0745098	0.0266444
52.2222	25.8333	0.260749	0.287143	255	106.245	87.1356	1	0.60406	24.6667	5.1634	8.28002	0.096732	0.0328906
85	45.625	0.467033	0.49018	68	32.8846	18.5067	0.266667	0.201532	18.1818	3.94737	6.32713	0.0713012	0.0244512
51.7647	16.6667	0.202999	0.0932425	224.143	56.3885	64.0853	0.878992	0.308279	16.2069	3.57895	6.03671	0.0635565	0.0226039
122	54.4	0.478431	0.289177	255	122.099	85.255	1	0.747651	23.2353	5.57185	8.08293	0.0911188	0.0376275
82.1053	29.6834	0.321981	0.17501	150	89.1803	31.3207	1.0101	0.885705	37.1111	10.9111	11.7629	0.175107	0.0944812
120.556	43.8983	0.472767	0.259866	255	162.974	88.3021	1	0.865246	57.1429	24.3885	16.5115	0.286636	0.243587
160.714	66.4189	0.630252	0.347792	255	220.97	47.2726	1.10861	1.77509	23	7.05263	8.36325	0.0901961	0.0466932
65	24.1584	0.265198	0.202003	255	195.682	62.5195	1.39927	1.69751	20.7692	4.80315	7.11029	0.081448	0.0308548
45	19.8551	0.176471	0.116606	255	205.792	54.6734	1.27241	1.69011	22.5	5.40373	7.82574	0.0882353	0.0382586
57.1429	21.6418	0.22409	0.102314	101.429	53.1343	23.4978	0.397759	0.39207	20.2083	4.66942	6.84751	0.0792484	0.0316784
56	24.0741	0.219608	0.145414	255	238.769	33.0228	1.43797	2.1708	21	5.19231	7.50156	0.0823529	0.0329892
92.8571	34.7059	0.364146	0.181888	38.3333	14.7541	12.1938	0.150327	0.098912	16.5	4.10448	6.3418	0.0647059	0.0282893
46.4286	12.0857	0.182073	0.0749953	255	215.487	38.3066	1.6307	2.1727	23.3898	5.39898	7.8497	0.0917248	0.0386466
109.455	38.7485	0.429234	0.249874	44	22.4074	13.1659	0.172549	0.132646	22.1429	3.63636	7.36813	0.0868347	0.0243446
69.3103	22.9021	0.271805	0.138025	46.6667	18.0645	13.6937	0.19337	0.126306	22	4.9	7.50142	0.0862745	0.031488
128.182	46.9058	0.502674	0.291381	108.18	23.7904	35.1787	0.424235	0.12224	18.125	4.68354	6.64581	0.0710784	0.0304903
87.5	39.4839	0.343137	0.257424	37	9.57895	12.2835	0.145098	0.0418026	23.3333	6.01307	7.72384	0.0915033	0.0408308
27.5	9.42623	0.107843	0.0497383	60.5	17.5	19.3583	0.237255	0.0919818	21.7647	5.44379	7.47684	0.0853912	0.0383046
142.632	65.3403	0.55934	0.424822	98.561	26.0268	29.922	0.386514	0.140547	57.3684	23.7653	16.5648	0.269936	0.220586
95	38.8312	0.372549	0.205188	227.292	65.3893	68.9208	0.89134	0.293237	58.3133	23.1076	17.1206	0.268203	0.222969
171.149	77.8953	0.758263	0.614565	226.632	59.7647	63.4202	0.888751	0.27975	30	9.54546	9.83429	0.117647	0.0616861
127.214	59.6449	0.49888	0.440443	250.08	113.676	70.5203	0.980706	0.644958	42.5	12.3684	13.6498	0.193072	0.0913597
45.7895	14.2021	0.179567	0.0877222	166	38.6338	50.3179	0.65098	0.195847	57.5	19.8765	16.7701	0.280488	0.181123
77.1429	25.1773	0.302521	0.141491	255	180.417	77.1954	1	1.09714	66	34.2308	20.3254	0.311909	0.285074
119.1	47.3571	0.467059	0.287084	58.8333	14.931	21.0051	0.230719	0.0872633	35	12.6496	11.0947	0.187835	0.129032
110.787	41.1261	0.434457	0.290964	123.917	27.6318	39.3243	0.485948	0.134394	76	28.5577	21.4258	0.352668	0.266416
66.8182	25.2036	0.262032	0.160811	161.062	53.5886	47.5443	0.631618	0.244831	63.3333	29.8438	18.4728	0.344515	0.302982
60	23.0435	0.235294	0.121511	102.353	30.2326	31.081	0.401384	0.145231	62.3077	22.5954	18.2962	0.299778	0.234977
55.8333	20.3252	0.218954	0.124944	255	104.94	84.5792	1	0.500838	47.5	21.8519	14.4145	0.211228	0.230499
185.333	69.875	0.726797	0.368308	139.609	40.1325	40.8187	0.547485	0.195891	5	0.526316	2.24482	0.0196078	0.00330251
114.903	39.6561	0.450601	0.269396	255	232.241	47.1704	1	1.30613	81.6129	33.6305	22.7518	0.394327	0.353788
66.4706	29.3567	0.260669	0.181345	74.375	16.1491	23.1587	0.291667	0.0785475	30.6667	7.9798	10.428	0.120261	0.0669473
115.882	51.8391	0.454441	0.329702	203.75	56.6239	60.3282	0.79902	0.258073	66.25	35.1948	19.4402	0.354278	0.371335
135.455	64.1121	0.531194	0.386109	61.4286	25.1471	17.9129	0.240896	0.10842	32.5	11.9048	11.3516	0.163419	0.126056
96.6667	48.3478	0.416667	0.440605	168.667	85.1148	38.6407	0.661438	0.498608	36	12.1154	11.261	0.235294	0.134759
88.3871	35.541	0.346616	0.21999	245.571	68.9231	74.173	0.963025	0.310572	10	1.72414	3.81039	0.0392157	0.0114234
70	36.6942	0.307467	0.347146	231.4	144.64	55.5374	1.21534	1.20239	30	9.84375	9.17072	0.117647	0.0738051
66.5125	16.9013	0.260833	0.125069	255	195.855	49.8232	1.40238	1.57947	39.2308	15.814	12.729	0.153846	0.135081
17.1429	3.84615	0.0672269	0.0243072	255	251.235	16.7064	1.28528	1.81436	22.9412	5.80838	7.78702	0.0899654	0.030483
100.833	36.5	0.395425	0.224236	253	92.314	77.6461	0.992157	0.384753	53.1915	21.6561	15.6768	0.208594	0.144827
129.571	41.3029	0.508123	0.280632	255	169.573	78.0466	1	0.993616	71.5044	34.1733	19.1432	0.280887	0.220877
142.436	48.4311	0.558572	0.380781	255	146.256	72.6743	1	0.913306	51	19.4949	15.3446	0.270844	0.181767
110	46.2295	0.465116	0.342815	244.8	70.7151	75.2524	0.96	0.362549	34	10.7237	10.6169	0.133333	0.0651765
95.8824	32.515	0.376009	0.234304	182.827	39.4589	55.0817	0.716968	0.205667	30	8.67924	10.9259	0.117647	0.0465823
120	42.186	0.470588	0.297475	127.303	37.5714	37.6043	0.499228	0.195604	56.4444	22.6503	16.593	0.291686	0.186029
20	4.84211	0.0784314	0.0318009	252	75.3115	76.7397	0.988235	0.35589	43.5484	14.1224	13.8102	0.170778	0.103829
42.8571	16.6187	0.1706	0.129072	255	107.981	84.206	1	0.43615	25.5556	7.12644	9.01008	0.100218	0.0388983
87.5	28.4038	0.343137	0.202323	224.682	65.9041	64.6096	0.881105	0.321133	36.6667	12.2885	11.5304	0.155964	0.102263
101.515	31.0092	0.398099	0.217028	147.1	44.4434	41.9868	0.576863	0.236866	30.5263	10.116	10.198	0.128814	0.0817039
186.154	49.9614	0.730015	0.344295	255	96.1407	87.4743	1	0.457824	45.814	18.2503	13.5924	0.179663	0.143217
50	20.7042	0.19774	0.171799	227.5	80.5	62.6089	0.892157	0.438857	50.625	20.679	15.0001	0.198529	0.16122
159.556	58.3448	0.625708	0.430863	255	179.629	64.6661	1	1.12065	48.6364	21.0959	14.2612	0.263937	0.214485
77.6923	28.2443	0.304676	0.200956	146.833	47.6349	43.2749	0.575817	0.20479	40	12.3077	12.4758	0.158025	0.0951248
35.2632	12.7895	0.138287	0.0819202	255	154.689	71.6648	1	0.878781	41.6667	14.2105	13.7513	0.163399	0.108944
74.0351	33.2399	0.428035	0.387118	255	156.751	73.7052	1	0.930977	46.6667	19.8013	14.1643	0.215783	0.164376
117.059	53.3333	0.460862	0.418508	255	217.39	53.6974	1.12058	1.58743	40.8333	16.4348	12.509	0.232227	0.150227
72.2222	18.4615	0.283224	0.132278	255	197.172	68.0521	1	1.14367	35.7143	12.1583	12.0844	0.156544	0.103269
52.5	22.2667	0.27451	0.242134	55	22.3109	16.1518	0.216535	0.140659	11.1111	2.47059	4.60483	0.043573	0.0156658
72.2222	30.9375	0.407268	0.369354	255	239.107	35.6037	1.10566	1.69495	17	4.10526	6.273	0.0666667	0.0320724
88.6364	38.0465	0.347594	0.271707	219.889	70.957	62.3484	0.862309	0.328096	13.3333	2.95454	5.27183	0.0522876	0.0232652
229	105.078	0.898039	0.660609	238.171	119.494	59.3188	0.935889	0.83581	31.25	9.04762	10.2521	0.144844	0.0816941
67.3529	19.3452	0.264129	0.141304	255	179.511	69.236	1.08797	1.29142	57.6923	25.9843	17.1483	0.264085	0.266387
122.846	30.158	0.48175	0.217642	181.929	52.6549	52.3732	0.713445	0.255257	47.3913	16.7841	15.1617	0.185848	0.0946114
57.5	22.8025	0.22549	0.179422	156.368	62.8245	41.4046	0.613209	0.380619	60.1818	23.6643	18.2638	0.236007	0.148575
80	38.6957	0.345946	0.350394	150.794	62.7619	41.2217	0.591348	0.401825	27.2727	7.19626	9.49621	0.106952	0.033134
37.037	11.0332	0.145243	0.0786366	31.6667	12.5806	10.2326	0.124183	0.065201	37.1429	12.4286	12.7899	0.145658	0.0572406
78.9474	35.4404	0.4363	0.373281	243.758	127.929	63.8385	0.968398	0.891914	53.6842	17.1277	17.2197	0.210526	0.0959905
77.9365	36.4921	0.404581	0.397112	248.226	139.877	62.155	1.1064	1.02437	57.5	24.5408	16.8946	0.258951	0.192408
100	46.25	0.410678	0.320138	46.6667	18.7273	15.0376	0.193906	0.113574	78	33.0769	22.2988	0.326907	0.251941
98	33.0653	0.384314	0.251001	69.1667	36.6116	18.3736	0.271242	0.229023	56.6667	24.6429	16.4	0.245133	0.183291
46.6667	14.8387	0.183007	0.106865	100	51.2048	24.7129	0.507292	0.37092	35	10.3158	11.3412	0.137255	0.0545839
76.3158	37.2917	0.464893	0.467577	249.154	151.351	54.4333	1.23815	1.20273	26.25	6.639	9.16915	0.103892	0.0589362
153.5	44.0847	0.601961	0.300537	154	91.3462	33.6667	0.680212	0.687808	20.6667	3.62416	7.03189	0.0810457	0.0277393
85	33.9744	0.373626	0.274982	144	68.3019	36.4658	0.564706	0.351354	14	2.50996	5.33619	0.054902	0.018606
85	42.9293	0.43837	0.475392	255	100.314	76.4495	1	0.653925	11.6667	1.80791	4.27829	0.0457516	0.013104
61.2903	25.4693	0.373208	0.307494	234.333	54.6029	69.466	0.918954	0.330382	12.8889	2.55556	5.07431	0.0505447	0.020532
96.25	43.7662	0.386546	0.405633	204.887	75.6368	55.489	0.803479	0.511994	16.2963	3.77778	6.14166	0.063907	0.0305581
44.0625	8.84375	0.172794	0.0568684	255	219.753	59.2337	1.00168	1.60994	14.7619	2.52336	5.58224	0.0578898	0.0191516
25	4.28571	0.0980392	0.0267142	255	212.268	60.2924	1.00903	1.50531	66.3158	26.6842	18.9138	0.322333	0.268609
69.375	30.9677	0.286452	0.232075	69.7583	17.3943	23.1162	0.273562	0.119984	12.5	2.86885	5.05826	0.0490196	0.0218327
60.4545	16.3739	0.237077	0.115525	92.1538	23.7658	30.8795	0.361388	0.16804	12.5	2.86624	5.07014	0.0490196	0.0207766
58	15.4592	0.227451	0.0979346	93.75	22.1507	28.9967	0.367647	0.144215	13.7037	2.33962	5.13065	0.05374	0.0172808
103.333	30.7879	0.405229	0.210121	91.0746	19.435	29.1888	0.357155	0.122989	11.5625	2.1875	4.50313	0.0453431	0.0167729
127.484	48.215	0.499937	0.366786	254.429	73.2524	78.8504	0.997759	0.462002	18	3.67589	6.57117	0.0705882	0.0297181
93.9583	26.7857	0.368464	0.191628	240.353	83.0592	70.7334	0.942561	0.530669	22.0833	4.74576	7.68661	0.0866013	0.0391253
93.6667	34.9342	0.36732	0.259944	55.7447	22.9638	16.3548	0.224719	0.188034	15	2.64516	5.5919	0.0588235	0.0197829
105	42.0339	0.45	0.306779	172.797	39.0068	52.7143	0.677634	0.239645	22.6923	5.27132	7.59659	0.0889894	0.0411697
66.6667	30.8904	0.38625	0.32425	243.222	61.4889	72.3399	0.953813	0.372566	12.6316	2.42105	4.86564	0.0495356	0.0179709
66.6667	26.7273	0.326797	0.246562	35.6	9.19028	11.5888	0.139608	0.0574204	35	10.2459	11.0194	0.145682	0.0915148
51.4286	17.9167	0.201681	0.122886	255	166.329	76.9365	1.03539	1.30813	15.3061	2.96296	5.76755	0.060024	0.023206
10	1.66667	0.0485044	0.0132188	255	193.334	74.6092	1	1.50711	27.4194	6.91083	9.44185	0.107527	0.0560651
50.625	13.3747	0.198529	0.0910346	186.278	50.0743	58.0998	0.730501	0.282668	20	5.23256	7.0465	0.0784314	0.0440917
63.5294	13.3333	0.249135	0.0877074	121	27.7495	38.8484	0.47451	0.184613	46	19.0741	13.7729	0.243644	0.215436
61.3333	24.726	0.240523	0.174658	100	39.3443	27.9533	0.392157	0.303874	63.0769	26.5909	18.3199	0.358392	0.308979
65	18.4874	0.254902	0.116414	76.4	17.18	24.5408	0.299608	0.106125	61.4286	28.6364	18.7195	0.371651	0.311933
13.3333	2.18487	0.0522876	0.0132525	100.233	24.7541	30.8734	0.393069	0.157519	81.25	37.6829	22.6241	0.418545	0.434294
79.4737	16.4096	0.311662	0.110116	151.909	74.215	42.7432	0.595722	0.48136	18.75	4.3125	6.78714	0.0735294	0.0372329
79.3878	19.9179	0.311325	0.13809	33.871	7.93548	11.2458	0.132827	0.0487534	27.5	6.13333	9.13759	0.110331	0.0554818
50	17.0175	0.196078	0.115793	74.8387	15	24.2044	0.293485	0.0915224	22.3529	5.95238	7.90953	0.0876586	0.0488186
23.3333	5.88235	0.0915033	0.0378243	255	192.111	77.7947	1	1.26113	20	3.96226	6.88913	0.0789889	0.0305588
72	20.2007	0.282353	0.139151	255	237.157	39.0719	1.07045	1.81366	41.6667	17.0175	14.1377	0.186428	0.169078
118.889	44.1573	0.466231	0.276624	255	188.019	74.3766	1	1.21735	28.4615	7.92308	9.78023	0.111614	0.033434
100.446	50.3607	0.443536	0.450022	136.375	47.3293	37.6659	0.534804	0.28678	54.8571	17.9379	17.0978	0.215126	0.0894517
70	35.4545	0.307242	0.252297	196.8	51.2133	59.74	0.771765	0.303841	39.5455	11	12.9946	0.15508	0.0509356
71.6667	28.0702	0.281046	0.17301	255	197.656	68.1114	1.13569	1.53733	69.8305	25.9014	21.2562	0.273845	0.130551
27.5	8.53659	0.19214	0.0905328	57.8947	15.7895	19.0837	0.227038	0.10348	37.0833	10.0417	12.5594	0.145425	0.0439813
59.7059	19.375	0.234141	0.137374	190.727	72.6667	50.3734	0.74795	0.510838	26.4286	6.17647	8.86598	0.103641	0.0260716
106.694	32.9916	0.41841	0.22352	52.8571	23.6232	14.948	0.276326	0.22192	24.4444	5.46961	8.32836	0.0958606	0.0235883
37.1429	8.47222	0.145658	0.0509097	255	204.917	61.5196	1.07984	1.65641	46	12.5926	14.2994	0.180392	0.050203
64.2857	26.2857	0.324675	0.276567	41.5385	13.92	13.6131	0.162896	0.0857354	29	9.58333	9.83192	0.113725	0.0412297
23	7.26316	0.0901961	0.053126	55	21.0345	17.0335	0.215686	0.138984	17	3.36842	6.12121	0.0666667	0.0136951
30	9.81818	0.117647	0.0669477	187.667	76.2353	48.1932	0.735948	0.6089	61.5385	26.88	18.5531	0.241327	0.162854
80.3077	24.4651	0.314932	0.148037	62	26.8627	19.1301	0.243137	0.177484	26	8.14815	8.25858	0.101961	0.0375298
29.2308	4.48	0.11463	0.0241744	38.3333	13.4921	12.0695	0.150327	0.0926431	66.6667	31.4754	17.5913	0.261438	0.16008
57.3864	13.2082	0.225045	0.0808552	34.2857	12.3288	10.995	0.134454	0.0876083	98	44.5283	27.2147	0.384314	0.245399
28.5714	5	0.112045	0.0228042	173.2	54.1782	55.1306	0.679216	0.31903	40	8.98089	12.6686	0.156863	0.0642838
108	35.5335	0.423529	0.224114	255	151.755	72.2496	1	1.07082	15.5172	3.03754	5.79223	0.0608519	0.0224589
90.9091	27.619	0.356506	0.148848	83.3529	17.5605	27.372	0.326874	0.100193	13.1818	2.94931	5.23187	0.0516934	0.021846
84.6154	22.5483	0.331825	0.13083	96.0286	24.2805	30.181	0.376583	0.13902	27.5362	5.99424	9.21633	0.107985	0.0438476
27.5	5.82278	0.107843	0.031711	108.969	22.7406	35.8799	0.427328	0.136521	18.3333	3.87097	6.61713	0.0719895	0.026584
60.9615	20.595	0.239065	0.12082	86.2222	17.2889	27.6428	0.338126	0.10096	14.7222	3.09392	5.55377	0.0577342	0.0235235
104.878	42.7981	0.411286	0.274355	254.84	122.725	76.4132	0.999373	0.757221	20.8	3.71542	7.26688	0.0815686	0.0273989
105.714	37.5	0.414566	0.216502	255	97.9342	80.6927	1	0.581451	12.5	1.20482	4.24769	0.0490196	0.00704126
159.793	65.049	0.626809	0.499544	254.556	84.5326	83.7013	0.998257	0.404757	10	0.9375	2.93785	0.0392157	0.00594825
76	24.0385	0.308692	0.156387	40	9.15989	13.2123	0.156863	0.0505345	6.66667	0.655738	2.4959	0.0261438	0.00448079
139.395	41.9101	0.546646	0.286435	51.5385	13.6735	16.5047	0.202112	0.088277	16.3636	3.36449	6.13433	0.0641711	0.0223853
10	0.967742	0.0392157	0.0049838	117.195	25.8859	37.1402	0.459589	0.152427	13.3333	2.18182	4.97807	0.0527357	0.0134243
11.6667	2.45614	0.060449	0.019084	97.3443	31.9802	30.7553	0.381742	0.218832	58.2353	24.1298	17.1159	0.33823	0.279477
78.9855	16.1483	0.309747	0.105063	60	15.8175	19.1219	0.235294	0.0921169	16.6667	3.62069	6.12681	0.0653595	0.0228983
27.1429	3.43284	0.116779	0.0239135	52.9412	12.071	18.3833	0.207612	0.0691737	16.9231	4.3609	6.31897	0.066365	0.0334506
75.5844	15.9326	0.296409	0.106017	102.759	21.9795	32.2794	0.402975	0.122122	20.2857	3.93162	6.92291	0.0795518	0.0289393
85	17.7014	0.333333	0.119277	75.75	35.1263	20.382	0.332857	0.296715	22.6316	4.47368	7.45263	0.0887513	0.0328198
65.1667	15.6385	0.255556	0.10451	98.5714	34.1176	28.8711	0.386555	0.203687	15	3.16667	5.64843	0.0588235	0.0233774
20	4.21053	0.0784314	0.0245821	58.5714	16.7317	18.4059	0.229692	0.0982245	24.8148	5.52632	8.37253	0.097313	0.0426767
75.3488	17.067	0.295486	0.11225	106.667	36.8852	32.1735	0.418301	0.171992	17.1429	3.47826	6.14197	0.0672269	0.0234673
105.395	30.3886	0.413314	0.213936	121.826	26.3644	39.014	0.477749	0.146614	20.4545	4.35185	6.9246	0.0802139	0.0307461
15	2.43902	0.0588235	0.015193	41.25	13.2927	13.6133	0.161765	0.0771955	20.9091	5.09174	7.00499	0.0819964	0.0370902
75.8974	20.5195	0.297637	0.135367	58.5714	19.9932	17.7958	0.229692	0.122451	18.3333	4.15254	6.70837	0.0718954	0.0293536
85.1053	20.529	0.333746	0.136036	121.111	40.7778	34.8747	0.474946	0.228262	14.8	3.42857	5.69728	0.0580392	0.0255754
103.86	30.7557	0.407293	0.214716	40	10.7018	12.7978	0.183206	0.0746177	13.8462	3.14961	5.59206	0.0542986	0.0217972
182.309	41.5764	0.714938	0.276429	62.6316	23.2105	19.1266	0.245614	0.166333	20	4.27374	7.01363	0.0784314	0.0323734
84.2667	22.0133	0.330458	0.149618	139.96	42.7068	40.9315	0.548863	0.308004	16.3636	3.53474	6.1704	0.0641711	0.0269853
12	1.36842	0.0470588	0.00774178	83.8462	29.6063	24.9889	0.328808	0.190312	62	23.0719	18.0744	0.318384	0.269816
142.143	46.4963	0.557423	0.284566	188.067	54.0336	54.6813	0.737516	0.345893	20	4.32099	7.23503	0.0784314	0.0306722
114.902	26.8897	0.450598	0.174725	96.1905	26.6029	30.1668	0.377218	0.156712	16.6667	3.66667	6.07999	0.0653595	0.0234825
118.75	33.9717	0.465686	0.247827	56.5	16.0101	17.2982	0.221569	0.11846	76.2333	34.1923	21.2069	0.373101	0.344814
157.643	48.5704	0.618207	0.330776	63.75	22.9012	19.0025	0.25	0.160961	32.2222	10.4444	10.3762	0.187097	0.11236
203.158	83.4555	0.796698	0.551538	116.364	41.7857	33.1585	0.456328	0.267995	23.8462	7.03125	8.26332	0.0935143	0.0487593
107.273	36.1991	0.420677	0.224077	236.593	65.7068	68.7183	0.927814	0.426636	13.3333	3.25	5.37071	0.0522876	0.0223214
49.6154	15.0391	0.19457	0.0930131	201.235	57.1824	62.0665	0.789158	0.33032	15.8333	3.7931	6.13687	0.0620915	0.0268817
155.831	52.5905	0.611101	0.39858	119.368	42.1227	34.3105	0.468111	0.33913	20.6667	4.42953	7.47813	0.0810457	0.0324165
93.0303	26.6667	0.364825	0.17564	171.381	55.0421	50.1354	0.672082	0.33911	26.25	4.87805	8.49748	0.102941	0.0321414
101.5	47.1	0.455361	0.414412	48.5714	20.4167	14.3828	0.22339	0.189043	24.2308	5.25292	8.29358	0.0952093	0.0442101
228.333	87.7591	0.895425	0.606671	82	25.2805	24.4781	0.321569	0.185805	16	2.63158	5.87286	0.0627451	0.0168623
66.5714	21.4815	0.261064	0.143567	166.667	50.1724	52.2978	0.653595	0.249037	18.5	4.56853	6.58087	0.072549	0.0331969
59.5652	15.9211	0.233589	0.101334	252.667	87.5323	71.9847	0.99085	0.41583	17	4.42105	6.31037	0.0729614	0.0335035
124.39	47.6284	0.487805	0.348025	68.1818	24.5794	20.8897	0.26901	0.217391	18.5714	3.67647	6.67014	0.0728291	0.0272035
164.765	78.2485	0.650035	0.608206	60.9756	20.2448	19.2746	0.239212	0.162824	18.3333	4.21053	6.80004	0.0719895	0.0282619
116.684	48.8868	0.461875	0.425999	43.3333	18.4211	14.3663	0.203443	0.146056	21.1111	5.52941	7.32021	0.0827887	0.0405662
166.03	44.9215	0.651099	0.310275	56	12.0755	18.0127	0.219608	0.0734703	17	4.14141	6.54811	0.0686869	0.0339039
118.421	48.9576	0.464396	0.404667	200.889	63.4222	60.2181	0.7878	0.34596	65.5725	26.9466	18.9	0.3429	0.301789
114.211	44.3684	0.447884	0.296257	255	94.8019	91.3598	1	0.510205	18	4.03846	6.64495	0.0705882	0.027668
76.0784	29.9804	0.298347	0.221909	59.2727	23.7205	17.533	0.274827	0.204203	17.8571	4.70588	6.43384	0.070028	0.0346883
126.394	52.7606	0.495663	0.463083	194.81	58.3702	58.3422	0.763959	0.3856	17.1429	4.39394	6.59342	0.0729927	0.0339221
20	4.42308	0.0784314	0.0227858	255	225.684	49.5988	1.27759	1.99534	30.5405	8.47411	10.3683	0.123619	0.0738489
100	40.625	0.392157	0.285159	82.5	35.5263	22.9431	0.448674	0.340651	80	30.5556	22.9369	0.314218	0.243219
189.5	68.3966	0.743137	0.498586	55.8333	23.7288	16.784	0.238689	0.231386	49.2857	19.7842	14.7672	0.293992	0.240511
71.25	32.8395	0.289193	0.238053	236.25	73.2911	68.181	0.926471	0.401944	55.9091	23.3333	16.1348	0.314417	0.27279
157.143	77.0833	0.616938	0.504362	72.3077	29.6063	20.832	0.304898	0.222894	51.4286	20.8219	15.5236	0.235911	0.216309
93.5714	45.8824	0.366947	0.367816	55.7895	21.8085	16.512	0.369724	0.219745	52.7027	21.2973	16.2615	0.268817	0.232641
116.667	66.3218	0.658307	0.665206	44	14.2	13.4149	0.232804	0.125154	75	35.9756	20.5996	0.479616	0.415201
75.5172	29.4198	0.296146	0.213906	255	253.056	7.94964	1.61538	2.69694	66	28.4375	18.9919	0.425806	0.315498
126.667	56.1667	0.583717	0.522927	255	249.75	17.1634	1.82665	2.84615	50	21.6228	14.4654	0.272706	0.256584
158	83.5789	0.619608	0.570116						56.4286	23.4043	16.4677	0.351423	0.269498
80	38.3898	0.342124	0.321345						21.1765	4.52381	7.39581	0.083045	0.0256
142.857	55.2941	0.560224	0.395831						18.4211	4.27835	6.57715	0.0722394	0.0227503
46.25	18.6585	0.181373	0.133765						24.3478	6.21739	8.36115	0.0954817	0.0314791
189.333	83.541	0.742484	0.565782						20.9091	5.26786	7.09775	0.0819964	0.0263311
100	44.7059	0.41425	0.374815						24	6.0396	8.13378	0.0941176	0.0328752
60	27.7778	0.31746	0.249335						51.5789	17.9265	16.0478	0.202626	0.133814
48.8889	18.9362	0.273122	0.183184						21.1111	6.43678	7.30992	0.0827887	0.0318743
121.452	35.1212	0.476281	0.233585						18.8235	3.74631	6.95339	0.0738178	0.0195864
103.769	26.1691	0.406938	0.169978						21.1111	4.55556	7.02738	0.0827887	0.0268835
106.4	27.9365	0.417255	0.181016						30	8	9.88064	0.117647	0.0397581
33.3333	7.21312	0.130719	0.0367156						23.3333	5.68966	7.93716	0.0915033	0.0279034
122.807	45.9612	0.481596	0.303662						71.4286	37.3973	19.6516	0.280112	0.258205
79.7101	20.9078	0.312589	0.130667						24.6341	7.04601	8.67371	0.0966045	0.0394587
173.036	53.7411	0.678571	0.329765						15.7895	3.8172	6.05818	0.0619195	0.0200571
163.51	52.0041	0.641216	0.358775						37.5	10.2564	12.5847	0.147059	0.0452642
66.3793	16.9244	0.260311	0.103906						65	25.0485	18.6754	0.254902	0.166173
15	3.45454	0.0588235	0.0195856						15.8333	3.68852	5.91969	0.0620915	0.0181474
96.25	27.0833	0.377451	0.155677						31.6667	8.30509	10.5295	0.124183	0.0392031
153.671	56.4402	0.60263	0.39576						22.7273	6.92983	8.42743	0.0891266	0.0418565
161.4	56.6078	0.632941	0.348398						70.8333	32.6271	20.1883	0.320634	0.289757
121.186	38.0864	0.475239	0.24451						19.1667	4.17391	6.88026	0.0751634	0.0246761
84	34.12	0.329412	0.236242						22.1212	4.98461	7.39639	0.0867705	0.0389348
153.643	53.292	0.602521	0.291935						72.4528	30.0659	20.5094	0.370531	0.317553
58.6667	14.1892	0.230065	0.0791796						69.1566	32.3947	19.0287	0.379178	0.365473
49.0244	11.8204	0.192253	0.0717591						19.6774	3.95425	6.85096	0.0771663	0.0272664
121.69	34.8119	0.477218	0.221005						19.4444	4.72527	7.10469	0.0762527	0.033054
156.179	73.4093	0.614185	0.649374						24.375	6.12903	8.48123	0.0955882	0.039483
170.281	62.9599	0.66777	0.414968						28.6667	7.83784	9.72692	0.112418	0.0527033
178.88	79.4505	0.701491	0.559565						23.4375	5.91195	8.078	0.0919118	0.0393429
87.75	34.3069	0.344118	0.230543						24.6875	6.21875	8.36561	0.0968137	0.0433958
110.571	48.3569	0.433613	0.350535						63.25	27.8228	18.0191	0.38206	0.316132
94.2857	34.1429	0.369748	0.20363						22.2727	4.6083	7.51286	0.087344	0.0324675
242	63.2542	0.94902	0.360859						24.5455	5.08772	8.1192	0.0962567	0.0347181
97.1429	44.2958	0.380952	0.305874						26.3636	6.16822	9.58033	0.103387	0.0411985
161.5	60.4211	0.633333	0.338518						28.2759	7.63889	9.84097	0.110886	0.0548205
245.75	144.628	1.45414	1.42653						27.1429	8.85387	9.27572	0.106443	0.0724383
95.3333	50	0.481238	0.487876						50	20.4762	14.5695	0.245865	0.20695
47.5	20	0.320946	0.214477						51.4286	21.8571	14.8707	0.262774	0.22339
