# Supplementary material for: Smoothened transduces Hedgehog signals via activity-dependent sequestration of PKA catalytic subunits
Source: PLoS Biol. 2021 Apr 22;19(4):e3001191. doi: 10.1371/journal.pbio.3001191 (PMC8096101; doi:10.1371/journal.pbio.3001191)
Supplement: S3 Data — (XLSX) [file pbio.3001191.s016.xlsx]

## Sheet: Fig. 3A
YFP Signal
SMO		1652541	2824129	2371670	2307350
	βarrestin1	1534087	2336001	1948899	1921378
	NbSmo2	1690356	2866780	2633182	3118695
	PKA-C	1086152	1819774	1283592	1478250
nanoluc Signal
SMO		179640	300367	248327	242769
	βarrestin1	165428	247519	208041	203040
	NbSmo2	153013	265651	241859	288132
	PKA-C	74564	129436	88157	99924
BRET (YFP/nanoluc)
						Avg. Background
SMO		9.19918	9.40226	9.55059	9.5043	9.41408
	βarrestin1	9.27344	9.43766	9.36786	9.46305
	NbSmo2	11.0471	10.7915	10.8873	10.8238
	PKA-C	14.5667	14.0593	14.5603	14.7937
BRET (Background Subtracted)						AVG	Std Dev
SMO	βarrestin1	0	0.0235789	0	0.0489671	0.0181365	0.0233667
	NbSmo2	1.63306	1.37744	1.47318	1.40976	1.47336	0.113649
	PKA-C	5.15262	4.64517	5.14621	5.37966	5.08092	0.310121

## Sheet: Fig. 3B
YFP Signal						BRET (YFP/nanoluc)
											Avg. Background
SMO657		1335263	1277833	1293743		SMO657		8.88505	8.85693	8.83765	8.85987
	βarrestin1	869863	921158	862435			βarrestin1	9.0968	9.23717	9.17591
	NbSmo2	849309	853137	883683			NbSmo2	13.3587	13.2765	13.2747
	PKA-C	2349528	2144194	2300552			PKA-C	11.818	12.2337	12.1017
SMOΔ561-657		993895	985545	1015094		SMOΔ561-657		8.59035	8.54232	8.75995	8.63087
	βarrestin1	895121	846462	932561			βarrestin1	8.9018	8.85319	8.95488
	NbSmo2	1293409	1272503	1484952			NbSmo2	10.9172	11.1315	11.1965
	PKA-C	1327921	1282312	1019290			PKA-C	9.65719	9.50234	9.49864
SMO566		500939	487375	426614		SMO566		8.76902	8.74074	8.71637	8.74204
	βarrestin1	315695	311374	301421			βarrestin1	9.02218	8.92931	8.97941
	NbSmo2	350821	399437	324324			NbSmo2	18.4944	18.7741	18.8758
	PKA-C	908422	944061	877337			PKA-C	9.05353	9.12736	9.03409
nanoluc Signal						BRET (Background Subtracted)
											AVG	Std Dev
SMO657		150282	144275	146390		SMO657	βarrestin1	0.236923	0.377293	0.31604	0.310085	0.0703743
	βarrestin1	95623	99723	93989			NbSmo2	4.49887	4.41666	4.41482	4.44345	0.0480047
	NbSmo2	63577	64259	66569			PKA-C	2.95814	3.37379	3.2418	3.19124	0.212385
	PKA-C	198809	175270	190102		SMOΔ561-657	βarrestin1	0.270931	0.222312	0.324004	0.272416	0.0508621
SMOΔ561-657		115699	115372	115879			NbSmo2	2.28637	2.50067	2.56566	2.4509	0.14615
	βarrestin1	100555	95611	104140			PKA-C	1.02631	0.871464	0.86777	0.921848	0.0904867
	NbSmo2	118474	114315	132626		SMO566	βarrestin1	0.280134	0.187267	0.237371	0.234924	0.0464815
	PKA-C	137506	134947	107309			NbSmo2	9.75239	10.032	10.1338	9.97272	0.197475
SMO566		57126	55759	48944			PKA-C	0.311485	0.385316	0.29205	0.329617	0.0492054
	βarrestin1	34991	34871	33568
	NbSmo2	18969	21276	17182
	PKA-C	100339	103432	97114

## Sheet: Fig. 3C
YFP Signal						BRET (YFP/nanoluc)
											Avg. Background
SMO		23729	10232	8738		SMO		4.67198	4.5904	4.50412	4.58884
	PKA-C/0.03 ug	48207	42051	23549			PKA-C/0.03 ug	5.32674	5.16407	5.3484
	PKA-C/0.012 ug	23318	15859	14853			PKA-C/0.012 ug	6.76472	5.97776	5.84534
	PKA-C/0.48 ug	55463	22062	33301			PKA-C/0.48 ug	9.01544	7.62599	6.67087
	PKA-C/0.9 ug	35841	27982	35705			PKA-C/0.9 ug	6.67182	7.32705	7.08433
	PKA-R/0.9 ug	15064	8394	3526			PKA-R/0.9 ug	4.84062	4.63757	4.42409
nanoluc Signal						BRET (Background Subtracted)					AVG	Std Dev
						SMO	PKA-C/0.03 ug	0.737905	0.575232	0.759564	0.6909	0.100755
SMO		5079	2229	1940			PKA-C/0.012 ug	2.17589	1.38893	1.2565	1.6071	0.497011
	PKA-C/0.03 ug	9050	8143	4403			PKA-C/0.48 ug	4.42661	3.03716	2.08204	3.18193	1.17897
	PKA-C/0.012 ug	3447	2653	2541			PKA-C/0.9 ug	2.08298	2.73821	2.49549	2.4389	0.331262
	PKA-C/0.48 ug	6152	2893	4992			PKA-R/0.9 ug	0.251782	0.0487338	-0.164745	0.0452569	0.208285
	PKA-C/0.9 ug	5372	3819	5040
	PKA-R/0.9 ug	3112	1810	797

## Sheet: Fig. 3D
YFP Signal						BRET (YFP/nanoluc)
											Avg. Background
HiBiT Knock-in		610	677	611		HiBiT Knock-in		1.93651	2.14921	1.96463	2.01678
	PKA-C	1834	1673	1966			PKA-C	3.05158	2.87457	2.86589
	PKA-R	1555	1630	1223			PKA-R	2.19633	2.16467	2.27323
Parental		180	151	212		Parental		1.73077	2.32308	2.23158	2.09514
	PKA-C	263	249	213			PKA-C	2.32743	2.05785	1.83621
	PKA-R	417	296	232			PKA-R	2.24194	1.90968	2.01739
nanoluc Signal						BRET (Background Subtracted)					AVG	Std Dev
						HiBiT Knock-in	PKA-C	1.0348	0.857789	0.849108	0.913899	0.104793
HiBiT Knock-in		315	315	311			PKA-R	0.179546	0.147893	0.256453	0.194631	0.0558297
	PKA-C	601	582	686		Parental	PKA-C	0.232292	-0.0372905	-0.258935	-0.0213111	0.246003
	PKA-R	708	753	538			PKA-R	0.146794	-0.185464	-0.0777504	-0.038807	0.169518
Parental		104	65	95
	PKA-C	113	121	116
	PKA-R	186	155	115

## Sheet: Fig. S4A
YFP Signal						BRET (YFP/nanoluc)					Avg. Background
SMO674		1201650	1182357	1052975		SMO674		8.82483	8.81948	8.65741	8.76724
	βarrestin1	1333981	1455294	1269039			βarrestin1	9.17065	9.13275	9.07773
	NbSmo2	1392058	1359786	1410153			NbSmo2	10.857	10.8675	10.4675
	PKA-C	2279003	2050262	2022048			PKA-C	11.3499	11.3237	11.7063
SMO566		953636	723737	460338		SMO566		9.2243	9.53377	9.34715	9.36841
	βarrestin1	891284	783419	774886			βarrestin1	9.24626	9.4118	9.23814
	NbSmo2	1342137	1375978	1104289			NbSmo2	12.1967	12.0354	12.1175
	PKA-C	1049307	1150614	1017678			PKA-C	9.5259	9.62801	9.21943
nanoluc Signal						BRET (Background Subtracted)					AVG	Std Dev
SMO674		136167	134062	121627		SMO674	βarrestin1	0.403411	0.365508	0.310488	0.359802	0.0467232
	βarrestin1	145462	159349	139797			NbSmo2	2.08972	2.10027	1.70028	1.96342	0.227949
	NbSmo2	128218	125124	134717			PKA-C	2.58266	2.55642	2.9391	2.69273	0.213769
	PKA-C	200795	181060	172731		SMO566	βarrestin1	-0.122148	0.0433867	-0.130268	-0.0696764	0.0979997
SMO566		103383	75913	49249			NbSmo2	2.82829	2.66695	2.74906	2.7481	0.0806768
	βarrestin1	96394	83238	83879			PKA-C	0.157497	0.259597	-0.148974	0.089373	0.212634
	NbSmo2	110041	114328	91132
	PKA-C	110153	119507	110384

## Sheet: Fig. S4B
YFP Signal							BRET (YFP/nanoluc)						Avg. Background
SMO		1575045	1861452	1801264	1949574		SMO		7.63148	7.76806	7.57888	7.79262	7.69276
	βarrestin1	1476444	2345044	2204762	2175566			βarrestin1	8.05594	8.16093	8.19824	8.25062
	NbSmo2	1425440	1717851	1704277	1829349			NbSmo2	10.0518	10.2404	10.5506	10.5541
	PKA-C	1474153	1557519	2262915	1949077			PKA-C	12.0199	11.9707	11.5213	12.2941
SMO657		1854041	2507328	2911245	2920265		SMO657		7.7226	7.72049	7.81351	8.02782	7.8211
	βarrestin1	525445	636744	838966	903453			βarrestin1	8.64304	8.41697	8.47689	8.60227
	NbSmo2	789660	925724	1227911	1087356			NbSmo2	12.0163	12.3854	11.869	12.305
	PKA-C	822442	682181	864823	1095912			PKA-C	10.9176	11.6732	11.1293	11.4956
SMO614		2002678	1693819	1743025	1679661		SMO614		8.08239	8.16822	8.03711	8.14381	8.10788
	βarrestin1	889017	875464	939213	891967			βarrestin1	8.55902	8.65263	8.54599	8.66728
	NbSmo2	1512005	1649616	1589739	1344508			NbSmo2	12.9897	13.0579	13.389	13.3343
	PKA-C	847896	996912	1130939	1254608			PKA-C	10.2808	10.6998	10.3212	10.3288
SMO574		1037788	2048753	1927707	1611073		SMO574		8.35598	8.18143	8.16614	8.27685	8.2451
	βarrestin1	2332569	1695334	1597986	1489202			βarrestin1	8.67739	9.0908	8.62131	8.4408
	NbSmo2	3209246	3259687	3055870	2855138			NbSmo2	12.7498	12.867	12.6258	12.503
	PKA-C	2206964	2718394	2355957	1761136			PKA-C	9.43587	9.39113	9.45924	9.31562
SMO566		1106808	1505179	1108610	811531		SMO566		8.54164	8.71426	8.7676	8.43053	8.6135
	βarrestin1	439173	380326	283313	287257			βarrestin1	9.40554	9.41448	9.31369	9.68761
	NbSmo2	522685	425761	385379	321382			NbSmo2	16.0683	17.3137	16.4586	17.2452
	PKA-C	706526	602580	267533	326751			PKA-C	9.55268	9.42783	9.36347	9.02477
nanoluc Signal							BRET (Background Subtracted)						AVG	Std Dev
SMO		206388	239629	237669	250182		SMO	βarrestin1	0.36318	0.468174	0.505486	0.557866	0.473677	0.0823399
	βarrestin1	183274	287350	268931	263685			NbSmo2	2.359	2.5476	2.85782	2.86132	2.65644	0.246877
	NbSmo2	141810	167753	161534	173331			PKA-C	4.32711	4.27794	3.82857	4.60139	4.25875	0.320156
	PKA-C	122643	130111	196411	158537		SMO657	βarrestin1	0.821936	0.595868	0.655782	0.781161	0.713687	0.10568
SMO657		240080	324763	372591	363768			NbSmo2	4.19515	4.56432	4.04793	4.4839	4.32282	0.242304
	βarrestin1	60794	75650	98971	105025			PKA-C	3.09646	3.85208	3.30818	3.67452	3.48281	0.342965
	NbSmo2	65716	74743	103455	88367		SMO614	βarrestin1	0.451139	0.544743	0.438109	0.559396	0.498347	0.0625482
	PKA-C	75332	58440	77707	95333			NbSmo2	4.88185	4.95001	5.28108	5.22639	5.08483	0.19827
SMO614		247783	207367	216872	206250			PKA-C	2.17288	2.59193	2.21335	2.22091	2.29977	0.19591
	βarrestin1	103869	101179	109901	102912		SMO574	βarrestin1	0.432288	0.845697	0.37621	0.195699	0.462473	0.274701
	NbSmo2	116400	126331	118735	100831			NbSmo2	4.50472	4.6219	4.38074	4.25791	4.44132	0.15699
	PKA-C	82474	93171	109574	121467			PKA-C	1.19076	1.14603	1.21414	1.07052	1.15536	0.0632309
SMO574		124197	250415	236061	194648		SMO566	βarrestin1	0.792038	0.800972	0.700181	1.07411	0.841824	0.161415
	βarrestin1	268810	186489	185353	176429			NbSmo2	7.45477	8.70019	7.84513	8.63172	8.15795	0.608493
	NbSmo2	251709	253337	242033	228356			PKA-C	0.939179	0.814329	0.749963	0.41127	0.728685	0.225719
	PKA-C	233891	289464	249064	189052
SMO566		129578	172726	126444	96261
	βarrestin1	46693	40398	30419	29652
	NbSmo2	32529	24591	23415	18636
	PKA-C	73961	63915	28572	36206

## Sheet: Fig. S4C
YFP Signal						BRET (YFP/nanoluc)					Avg. Background
SMO657		20111	31367	25594		SMO657		9.42409	9.45359	9.52512	9.4676
	PKA-C/0.03 ug	60826	63155	82337			PKA-C/0.03 ug	10.8637	10.7957	10.7238
	PKA-C/0.06 ug	96401	73088	61180			PKA-C/0.06 ug	11.5243	11.404	12.9017
	PKA-C/0.09 ug	102144	147416	95782			PKA-C/0.09 ug	12.9641	12.4444	12.3877
	PKA-C/0.12 ug	351853	317973	248618			PKA-C/0.12 ug	12.9282	13.1502	13.707
	PKA-C/0.15 ug	534925	453144	467791			PKA-C/0.15 ug	13.406	14.037	13.1887
	PKA-C/0.18 ug	799436	727427	805418			PKA-C/0.18 ug	13.9688	13.4557	15.0307
	PKA-C/0.21 ug	1752655	1772777	1640741			PKA-C/0.21 ug	14.0156	13.8559	14.0008
	PKA-C/0.24 ug	990192	840257	889336			PKA-C/0.24 ug	13.821	13.793	13.8302
	PKA-C/0.27 ug	1021707	1055682	1065088			PKA-C/0.27 ug	13.953	13.7077	13.7456
PTCH1		11532	6321	10524		PTCH1		11.0991	9.20087	12.7409	11.0136
	PKA-C/0.03 ug	17503	12879	20221			PKA-C/0.03 ug	10.7052	8.66689	10.1511
	PKA-C/0.06 ug	42771	36939	39581			PKA-C/0.06 ug	11.1122	11.8243	10.7062
	PKA-C/0.09 ug	65023	81675	72281			PKA-C/0.09 ug	9.86542	9.92165	9.86637
	PKA-C/0.12 ug	91688	98100	126961			PKA-C/0.12 ug	10.2296	10.6192	10.317
	PKA-C/0.15 ug	146546	139825	169898			PKA-C/0.15 ug	10.4991	10.8966	10.8749
	PKA-C/0.18 ug	102795	118608	94261			PKA-C/0.18 ug	10.9812	10.6989	10.3915
	PKA-C/0.21 ug	743146	587678	736415			PKA-C/0.21 ug	10.9269	10.8743	11.0533
	PKA-C/0.24 ug	427411	474280	514915			PKA-C/0.24 ug	11.005	10.838	11.1249
	PKA-C/0.27 ug	160191	225848	279676			PKA-C/0.27 ug	10.6673	10.5492	10.463
DRD2		14699	15886	10412		DRD2		9.87836	10.2556	9.78571	9.97324
	PKA-C/0.03 ug	18160	12051	12396			PKA-C/0.03 ug	10.2483	9.11573	10.514
	PKA-C/0.06 ug	81077	64628	93112			PKA-C/0.06 ug	10.3825	10.6122	10.8661
	PKA-C/0.09 ug	133283	136161	135789			PKA-C/0.09 ug	10.7669	10.6902	10.8753
	PKA-C/0.12 ug	196051	189360	138826			PKA-C/0.12 ug	11.8324	11.0074	10.9303
	PKA-C/0.15 ug	224972	177156	148397			PKA-C/0.15 ug	11.4764	10.9606	11.177
	PKA-C/0.18 ug	577099	567583	410381			PKA-C/0.18 ug	11.563	11.564	11.3796
	PKA-C/0.21 ug	166265	381393	354117			PKA-C/0.21 ug	11.164	11.6108	11.577
	PKA-C/0.24 ug	232948	368711	263981			PKA-C/0.24 ug	11.755	11.4917	11.2094
	PKA-C/0.27 ug	365851	420953	347542			PKA-C/0.27 ug	11.2639	11.3032	11.3632
nanoluc Signal						BRET (Background Subtracted)					AVG	Std Dev
SMO657		2134	3318	2687		SMO657	PKA-C/0.03 ug	1.39613	1.32813	1.25616	1.3268	0.0699941
	PKA-C/0.03 ug	5599	5850	7678			PKA-C/0.06 ug	2.05673	1.93637	3.43413	2.47574	0.832168
	PKA-C/0.06 ug	8365	6409	4742			PKA-C/0.09 ug	3.49648	2.97677	2.92014	3.13113	0.317668
	PKA-C/0.09 ug	7879	11846	7732			PKA-C/0.12 ug	3.46057	3.68265	4.23943	3.79422	0.401235
	PKA-C/0.12 ug	27216	24180	18138			PKA-C/0.15 ug	3.93837	4.56945	3.72113	4.07632	0.440663
	PKA-C/0.15 ug	39902	32282	35469			PKA-C/0.18 ug	4.50123	3.98807	5.56306	4.68412	0.803266
	PKA-C/0.18 ug	57230	54061	53585			PKA-C/0.21 ug	4.54804	4.38828	4.53321	4.48984	0.0882652
	PKA-C/0.21 ug	125050	127944	117189			PKA-C/0.24 ug	4.35341	4.32542	4.36258	4.34714	0.0193575
	PKA-C/0.24 ug	71644	60919	64304			PKA-C/0.27 ug	4.48538	4.24007	4.27796	4.33447	0.132062
	PKA-C/0.27 ug	73225	77014	77486		PTCH1	PKA-C/0.03 ug	-0.308444	-2.34675	-0.862538	-1.17258	1.05393
PTCH1		1039	687	826			PKA-C/0.06 ug	0.0985945	0.810621	-0.307394	0.200607	0.565946
	PKA-C/0.03 ug	1635	1486	1992			PKA-C/0.09 ug	-1.14822	-1.092	-1.14728	-1.12916	0.0321923
	PKA-C/0.06 ug	3849	3124	3697			PKA-C/0.12 ug	-0.784032	-0.394461	-0.696643	-0.625045	0.204416
	PKA-C/0.09 ug	6591	8232	7326			PKA-C/0.15 ug	-0.514574	-0.117056	-0.138778	-0.256803	0.2235
	PKA-C/0.12 ug	8963	9238	12306			PKA-C/0.18 ug	-0.0324438	-0.314743	-0.622175	-0.323121	0.294955
	PKA-C/0.15 ug	13958	12832	15623			PKA-C/0.21 ug	-0.0867923	-0.139376	0.0396567	-0.0621704	0.0920208
	PKA-C/0.18 ug	9361	11086	9071			PKA-C/0.24 ug	-0.00867305	-0.175682	0.111236	-0.0243729	0.144102
	PKA-C/0.21 ug	68011	54043	66624			PKA-C/0.27 ug	-0.346332	-0.464434	-0.550642	-0.453803	0.102569
	PKA-C/0.24 ug	38838	43761	46285		DRD2	PKA-C/0.03 ug	0.275066	-0.857507	0.540754	-0.0138959	0.742568
	PKA-C/0.27 ug	15017	21409	26730			PKA-C/0.06 ug	0.409266	0.63891	0.892904	0.647027	0.241921
DRD2		1488	1549	1064			PKA-C/0.09 ug	0.793622	0.716953	0.902059	0.804211	0.0930064
	PKA-C/0.03 ug	1772	1322	1179			PKA-C/0.12 ug	1.85916	1.03414	0.957079	1.28346	0.500055
	PKA-C/0.06 ug	7809	6090	8569			PKA-C/0.15 ug	1.50317	0.987348	1.20376	1.23142	0.259019
	PKA-C/0.09 ug	12379	12737	12486			PKA-C/0.18 ug	1.58978	1.59073	1.40632	1.52894	0.1062
	PKA-C/0.12 ug	16569	17203	12701			PKA-C/0.21 ug	1.19073	1.6376	1.60375	1.47736	0.248807
	PKA-C/0.15 ug	19603	16163	13277			PKA-C/0.24 ug	1.78172	1.51845	1.23614	1.5121	0.272842
	PKA-C/0.18 ug	49909	49082	36063			PKA-C/0.27 ug	1.29064	1.32994	1.38991	1.33683	0.0499909
	PKA-C/0.21 ug	14893	32848	30588
	PKA-C/0.24 ug	19817	32085	23550
	PKA-C/0.27 ug	32480	37242	30585
Externally Excited YFP Signal							Externally Excited YFP Signal (Background Subtracted)
					Avg. Background
SMO657		42830	42956	43149	42978.3		SMO657	PKA-C/0.03 ug	-390.333	50.6667	-298.333
	PKA-C/0.03 ug	42588	43029	42680				PKA-C/0.06 ug	-84.3333	218.667	83.6667
	PKA-C/0.06 ug	42894	43197	43062				PKA-C/0.09 ug	113.667	540.667	51.6667
	PKA-C/0.09 ug	43092	43519	43030				PKA-C/0.12 ug	206.667	548.667	108.667
	PKA-C/0.12 ug	43185	43527	43087				PKA-C/0.15 ug	758.667	507.667	1036.67
	PKA-C/0.15 ug	43737	43486	44015				PKA-C/0.18 ug	1353.67	911.667	1231.67
	PKA-C/0.18 ug	44332	43890	44210				PKA-C/0.21 ug	5957.67	5292.67	4644.67
	PKA-C/0.21 ug	48936	48271	47623				PKA-C/0.24 ug	2967.67	2237.67	2185.67
	PKA-C/0.24 ug	45946	45216	45164				PKA-C/0.27 ug	2616.67	2505.67	3299.67
	PKA-C/0.27 ug	45595	45484	46278			PTCH1	PKA-C/0.03 ug	-114.333	-13.3333	240.667
PTCH1		43239	43469	43613	43440.3			PKA-C/0.06 ug	-168.333	-344.333	50.6667
	PKA-C/0.03 ug	43326	43427	43681				PKA-C/0.09 ug	-694.333	-803.333	-39.3333
	PKA-C/0.06 ug	43272	43096	43491				PKA-C/0.12 ug	-473.333	-524.333	-471.333
	PKA-C/0.09 ug	42746	42637	43401				PKA-C/0.15 ug	-11.3333	39.6667	324.667
	PKA-C/0.12 ug	42967	42916	42969				PKA-C/0.18 ug	250.667	-100.333	76.6667
	PKA-C/0.15 ug	43429	43480	43765				PKA-C/0.21 ug	3886.67	3098.67	4191.67
	PKA-C/0.18 ug	43691	43340	43517				PKA-C/0.24 ug	2392.67	2533.67	2490.67
	PKA-C/0.21 ug	47327	46539	47632				PKA-C/0.27 ug	613.667	1172.67	1264.67
	PKA-C/0.24 ug	45833	45974	45931			DRD2	PKA-C/0.03 ug	-232.667	-560.667	-534.667
	PKA-C/0.27 ug	44054	44613	44705				PKA-C/0.06 ug	-321.667	-512.667	-498.667
DRD2		43286	43070	43234	43196.7			PKA-C/0.09 ug	138.333	-37.6667	-325.667
	PKA-C/0.03 ug	42964	42636	42662				PKA-C/0.12 ug	558.333	488.333	-125.667
	PKA-C/0.06 ug	42875	42684	42698				PKA-C/0.15 ug	665.333	806.333	278.333
	PKA-C/0.09 ug	43335	43159	42871				PKA-C/0.18 ug	2711.33	2719.33	1660.33
	PKA-C/0.12 ug	43755	43685	43071				PKA-C/0.21 ug	879.333	1289.33	839.333
	PKA-C/0.15 ug	43862	44003	43475				PKA-C/0.24 ug	1320.33	1483.33	880.333
	PKA-C/0.18 ug	45908	45916	44857				PKA-C/0.27 ug	1999.33	2035.33	1593.33
	PKA-C/0.21 ug	44076	44486	44036
	PKA-C/0.24 ug	44517	44680	44077
	PKA-C/0.27 ug	45196	45232	44790
Externally Excited YFP Signal/nanoluc (X-axis)				Values below background (less than zero) set to zero for curve fitting
					AVG
SMO657	PKA-C/0.03 ug	-0.182912	0.0152702	-0.111028	-0.0928899
	PKA-C/0.06 ug	-0.0150622	0.0373789	0.0108969	0.0110712
	PKA-C/0.09 ug	0.0135884	0.0843605	0.0108955	0.0362815
	PKA-C/0.12 ug	0.0262301	0.0463166	0.0140541	0.0288669
	PKA-C/0.15 ug	0.0278758	0.0209953	0.0571544	0.0353418
	PKA-C/0.18 ug	0.0339248	0.0282407	0.0347252	0.0322969
	PKA-C/0.21 ug	0.1041	0.0979018	0.0866785	0.0962269
	PKA-C/0.24 ug	0.0237318	0.0174894	0.0186508	0.0199573
	PKA-C/0.27 ug	0.0365232	0.0411311	0.0513136	0.0429893
PTCH1	PKA-C/0.03 ug	-0.0015614	-0.000173129	0.00310594	0.000457137
	PKA-C/0.06 ug	-0.162015	-0.501213	0.0613398	-0.200629
	PKA-C/0.09 ug	-0.424669	-0.540601	-0.0197456	-0.328339
	PKA-C/0.12 ug	-0.122976	-0.16784	-0.127491	-0.139436
	PKA-C/0.15 ug	-0.00171952	0.00481859	0.044317	0.0158054
	PKA-C/0.18 ug	0.0279668	-0.0108609	0.00623002	0.00777864
	PKA-C/0.21 ug	0.278454	0.24148	0.268301	0.262745
	PKA-C/0.24 ug	0.255599	0.228547	0.274575	0.252907
	PKA-C/0.27 ug	0.00902305	0.0216988	0.0189821	0.016568
DRD2	PKA-C/0.03 ug	-0.0059907	-0.012812	-0.0115516	-0.0101181
	PKA-C/0.06 ug	-0.0214202	-0.0239463	-0.0186557	-0.0213407
	PKA-C/0.09 ug	0.0929659	-0.0243168	-0.306078	-0.0791428
	PKA-C/0.12 ug	0.315087	0.36939	-0.106588	0.19263
	PKA-C/0.15 ug	0.0852008	0.132403	0.0324814	0.0833617
	PKA-C/0.18 ug	0.219027	0.213499	0.132976	0.1885
	PKA-C/0.21 ug	0.053071	0.0749482	0.066084	0.0647011
	PKA-C/0.24 ug	0.0673536	0.0917734	0.0663051	0.0751441
	PKA-C/0.27 ug	0.0400596	0.041468	0.0441819	0.0419032

## Sheet: Fig. S4D
YFP Signal									BRET (YFP/nanoluc)								Average Background
		SAG21k			KAADcyc						SAG21k			KAADcyc			SAG21k	KAADcyc
SMO657		566934	610190	409991	532454	606379	642625		SMO657		9.57449	9.78166	9.93219	9.76299	9.91334	9.70674	9.76278	9.79436
	Nbβ2AR80	361603	428923	325304	355601	292836	360177			NbB2AR80	10.3309	10.1926	10.3399	10.5267	10.2869	10.4442
	NbSmo2	386599	342140	258489	301023	299898	261704			NbSmo2	16.2827	16.8293	17.0193	13.2236	13.2061	13.22
	NbSmo8	316927	264050	241097	280559	251124	357645			NbSmo8	11.062	10.9596	11.3096	10.1329	10.2962	10.5609
	βarrestin1	323225	257619	241949	289887	313057	335444			βarrestin1	9.98934	10.0853	10.082	10.1733	10.0999	9.8547
	βarrestin2	156350	141164	116737	141805	139422	134100			βarrestin2	10.8178	11.0466	10.9386	10.7201	11.0102	11.1545
nanoluc Signal									BRET (Background Subtracted)								AVG		Std Dev
SMO657		59213	62381	41279	54538	61168	66204				SAG21k			KAADcyc			SAG21k	KAADcyc	SAG21k	KAADcyc
	Nbβ2AR80	35002	42082	31461	33781	28467	34486		SMO657	NbB2AR80	0.568143	0.429772	0.577132	0.732301	0.492503	0.649795	0.525016	0.624866	0.082606	0.121827
	NbSmo2	23743	20330	15188	22764	22709	19796			NbSmo2	6.51987	7.06654	7.25651	3.42929	3.41177	3.42569	6.94764	3.42225	0.382442	0.00924902
	NbSmo8	28650	24093	21318	27688	24390	33865			NbSmo8	1.29924	1.19683	1.54677	0.338518	0.501831	0.766548	1.34762	0.535632	0.179913	0.216008
	βarrestin1	32357	25544	23998	28495	30996	34039			βarrestin1	0.226557	0.322523	0.319268	0.378903	0.30556	0.0603402	0.289449	0.248268	0.0544906	0.16683
	βarrestin2	14453	12779	10672	13228	12663	12022			βarrestin2	1.05504	1.28378	1.17584	0.925708	1.21583	1.36019	1.17156	1.16724	0.114429	0.221281

## Sheet: Fig. S4E
YFP Signal									BRET (YFP/nanoluc)								Average Background
		SAG21k			KAADcyc						SAG21k			KAADcyc			SAG21k	KAADcyc
SMO657		1821539	1370242	1175663	1182243	1747691	1159161		SMO657		8.49226	8.38402	8.62473	8.70782	8.17729	8.45079	8.50034	8.4453
	Nbβ2AR80	1331058	751700	700205	698275	887366	683647			Nbβ2AR80	8.84977	9.09311	9.50294	9.25959	8.99072	9.00495
	NbSmo2	1016732	511853	393905	312213	287680	355438			NbSmo2	10.265	11.2676	12.3466	10.6616	10.3575	10.3996
	SUFU	1406431	817383	658006	479877	619562	593245			SUFU	8.78822	8.9845	8.9203	8.91037	8.84672	8.89583
SMO566		1038919	921641	859898	814482	897023	963630		SMO566		8.85309	8.86389	9.30162	8.85268	8.76573	8.76218	9.0062	8.79353
	Nbβ2AR80	398943	360042	388992	381470	270623	619208			Nbβ2AR80	9.1087	9.21507	9.12998	9.04	9.00156	9.24412
	NbSmo2	484472	437291	550670	343142	460220	421530			NbSmo2	16.9811	17.3811	17.2521	10.391	10.0897	11.0906
	SUFU	137888	160423	131636	149824	138973	325711			SUFU	9.0371	9.02114	8.99829	9.33192	9.04949	9.28639
nanoluc Signal									BRET (Background Subtracted)								AVG		Std Dev
		SAG21k			KAADcyc						SAG21k			KAADcyc			SAG21k	KAADcyc	SAG21k	KAADcyc
SMO657		214494	163435	136313	135768	213725	137166		SMO657	Nbβ2AR80	0.34943	0.592772	1.0026	0.814292	0.545421	0.559654	0.648268	0.639789	0.330103	0.151292
	Nbβ2AR80	150406	82667	73683	75411	98698	75919			NbSmo2	1.76471	2.76726	3.84623	2.21626	1.91222	1.95432	2.79273	2.0276	1.041	0.164735
	NbSmo2	99048	45427	31904	29284	27775	34178			SUFU	0.28788	0.484165	0.419964	0.465073	0.401416	0.45053	0.397336	0.439007	0.10008	0.0333563
	SUFU	160036	90977	73765	53856	70033	66688		SMO566	Nbβ2AR80	0.102501	0.208867	0.123779	0.246472	0.208033	0.450588	0.145049	0.301698	0.0562829	0.130367
SMO566		117351	103977	92446	92004	102333	109976			NbSmo2	7.97494	8.37489	8.2459	1.59747	1.29614	2.29703	8.19858	1.73021	0.204133	0.51348
	Nbβ2AR80	43798	39071	42606	42198	30064	66984			SUFU	0.0308926	0.0149411	-0.0079116	0.538391	0.255959	0.492864	0.0126407	0.429071	0.0195041	0.151638
	NbSmo2	28530	25159	31919	33023	45613	38008
	SUFU	15258	17783	14629	16055	15357	35074

## Sheet: Fig. S4F
Externally Excited YFP Signal							Externally Excited YFP Signal (Background Subtracted)
					Avg. Background							AVG	Std Dev
SMO657		24054	23517	23531	23700.7
	βarrestin1	45427	47236	47999			SMO657	βarrestin1	21726.3	23535.3	24298.3	23186.7	1320.97
	NbSmo2	24747	24828	24763				NbSmo2	1046.33	1127.33	1062.33	1078.66	42.8991
	PKA-C	29121	29115	28522				PKA-C	5420.33	5414.33	4821.33	5218.66	344.114
SMOΔ561-657							SMOΔ561-657	βarrestin1	16925.7	16526.7	19976.7	17809.7	1887.25
	βarrestin1	23955	23934	23794	23894.3			NbSmo2	1975.67	1617.67	1570.67	1721.34	221.509
	NbSmo2	40820	40421	43871				PKA-C	2300.67	1954.67	1557.67	1937.67	371.792
	PKA-C	25870	25512	25465			SMO566	βarrestin1	24644.3	27210.3	24061.3	25305.3	1675.33
SMO566		26195	25849	25452				NbSmo2	-37.67	395.33	244.33	200.663	219.778
	βarrestin1	23752	24043	24195	23996.7			PKA-C	4600.33	4676.33	4749.33	4675.33	74.505
	NbSmo2	48641	51207	48058
	PKA-C	23959	24392	24241
		28597	28673	28746

[truncated: 2 more sheets: Fig. S5A, Fig. S5E]
