# Supplementary material for: Smoothened transduces Hedgehog signals via activity-dependent sequestration of PKA catalytic subunits
Source: PLoS Biol. 2021 Apr 22;19(4):e3001191. doi: 10.1371/journal.pbio.3001191 (PMC8096101; doi:10.1371/journal.pbio.3001191)
Supplement: S4 Data — (XLSX) [file pbio.3001191.s017.xlsx]

## Sheet: Fig. 4B
Background Subtract				YFP/nanoluc	YFP/nanoluc	AVG YFP/nanoluc	STD dev	Background subtract
PKA-C-YFP + SMO657	AVG	Std Dev		13.1923	13.1923			4.36226
4.36226				14.0203	14.0203			5.19027
5.19027				13.723	13.723	13.6452	0.419459	4.89302	SMO657-nanoluc + YFP-PKA-C Vehicle
4.89302	4.81518	0.419459
PKA-R-YFP + SMO657				9.81837	9.81837			0.988368
0.988368				9.63213	9.63213			0.802131
0.802131				9.39333	9.39333	9.61461	0.213061	0.563329	SMO657-nanoluc + YFP-PKA-R Vehicle
0.563329	0.784609	0.213061
								Background
								YFP/nanoluc	AVG YFP/nanoluc	STD de
								8.60334
								8.95673
								8.93064	8.83024	0.196935	SMO657	SMO-QAN-nanoluc

## Sheet: Fig. 4C
YFP/nanoluc Background Subtract	AVG	Std Dev					YFP/nanoluc	Background Subtract		AVG YFP/nanoluc	STD de						Background
7.48205							16.312	7.48205									YFP/nanoluc	AVG YFP/nanoluc	STD de
6.89672							15.7267	6.89672									8.60334
7.41771	7.26549	0.320978		SMO657-nanoluc + Nb2-YFP Vehicle			16.2477	7.41771		16.0955	0.320978		SMO657-nanoluc + Nb2-YFP Vehicle				8.95673
6.10456							14.9346	6.10456									8.93064	8.83024	0.196935	SMO657	SMO-QAN-nanoluc
6.33138							15.1614	6.33138
7.16712	6.53435	0.559601		SMO657-nanoluc + Nb2-YFP fsk / IBMX			15.9971	7.16712		15.3644	0.559601		SMO657-nanoluc + Nb2-YFP fsk / IBMX
4.36226							13.1923	4.36226
5.19027							14.0203	5.19027
4.89302	4.81518	0.419459		SMO657-nanoluc + YFP-PKA-C Vehicle			13.723	4.89302		13.6452	0.419459		SMO657-nanoluc + YFP-PKA-C Vehicle
3.81705							12.6471	3.81705
3.51724							12.3472	3.51724
5.10227	4.14552	0.842022		SMO657-nanoluc + YFP-PKA-C fsk / IBMX			13.9323	5.10227		12.9755	0.842022		SMO657-nanoluc + YFP-PKA-C fsk / IBMX
0.358524							9.18852	0.358524
0.717771							9.54777	0.717771
0.571811	0.549368	0.180672		SMO657-nanoluc YFP-PKA-R 30% PKA-C (untagged) 30% vehicle			9.40181	0.571811		9.37937	0.180672		SMO657-nanoluc YFP-PKA-R 30% PKA-C (untagged) 30% vehicle
0.520402							9.3504	0.520402
0.18251							9.01251	0.18251
0.779062	0.493991	0.299151		SMO657-nanoluc YFP-PKAreg 30% PKA-C (untagged) 30% fsk/IBMX			9.60906	0.779062		9.32399	0.299151		SMO657-nanoluc YFP-PKAreg 30% PKA-C (untagged) 30% fsk/IBMX
3.91638							12.7464	3.91638
4.01305							12.843	4.01304
4.51416	4.14786	0.320887		SMO657-nanoluc YFP-PKA-C PKA-R (untagged) Vehicle			13.3442	4.51416		12.9779	0.320887		SMO657-nanoluc YFP-PKA-C PKA-R (untagged) Vehicle
6.1053							14.9353	6.1053
6.73215							15.5622	6.73215
8.14926	6.99557	1.04713		SMO657-nanoluc YFP-PKA-C PKA-R (untagged) fsk/IBMX			16.9793	8.14926		15.8256	1.04713		SMO657-nanoluc YFP-PKA-C PKA-R (untagged) fsk/IBMX

## Sheet: Fig. 4E
YFP Signal						BRET (YFP/nanoluc)
											Avg. Background
SMO657		359154	398807	298959		SMO657		9.45018	9.22289	9.41129	9.36145
	PKA-C	1631520	1436886	797725			PKA-C	11.4809	11.9458	12.04
	H87Q,W196R	4527794	4567326	3210344			H87Q,W196R	11.7951	11.8758	12.0436
	K73H	5178106	3349475	3226860			K73H	10.7673	10.8586	11.0199
nanoluc Signal						BRET (Background subtracted)
											AVG	Std Dev
SMO657		38005	43241	31766		SMO657	PKA-C	2.11947	2.58433	2.67859	2.4608	0.299328
	PKA-C	142107	120284	66256			H87Q,W196R	2.43367	2.51435	2.68211	2.54338	0.126738
	H87Q,W196R	383870	384591	266561			K73H	1.40588	1.49714	1.65849	1.5205	0.127917
	K73H	480909	308463	292820

## Sheet: Fig. 4F
YFP Signal						BRET (YFP/nanoluc)
											Avg. Background
SMO657		1608001	1628707	1602960		SMO657		8.75374	8.7687	8.84031	8.78758
	PKA-C	1716275	1996402	2005161			PKA-C	11.2898	11.2453	11.5954
	Δ1-24	1175719	1272521	1148026			Δ1-24	9.71628	9.54493	9.892
	Δ1-39	1962809	2011259	1962905			Δ1-39	9.32376	9.44896	9.51702
nanoluc Signal						BRET (Background subtracted)
											AVG	Std Dev
SMO657		183693	185741	181324		SMO657	PKA-C	2.50221	2.45772	2.80777	2.58924	0.190558
	PKA-C	152020	177532	172928			Δ1-24	0.928702	0.757351	1.10442	0.930157	0.173538
	Δ1-24	121005	133319	116056			Δ1-39	0.536172	0.66138	0.72944	0.642331	0.0980318
	Δ1-39	210517	212855	206252

## Sheet: Fig. S7A
YFP Signal						BRET (YFP/nanoluc)
											Avg. Background
SMO657		48597	56528	56097		SMO657		9.59846	8.78173	9.20679	9.19566
	PKA-C/.03 ug	428374	495069	460729			PKA-C/.03 ug	12.8456	13.0247	12.8839
	PKA-C/.06 ug	255669	263533	263225			PKA-C/.06 ug	11.9015	11.8261	13.1501
	PKA-C/.12 ug	509709	536770	509419			PKA-C/.12 ug	15.9924	15.578	14.2762
	PKA-C/.24 ug	856163	999695	1083879			PKA-C/.24 ug	17.4731	16.5674	16.3859
	PKA-C/.48 ug	1779468	1995371	1975675			PKA-C/.48 ug	15.1967	15.7269	15.292
	PKA-C/ .64 ug	3781905	3697424	3336470			PKA-C/ .64 ug	14.1069	14.3491	14.5491
	PKA-C/ .9 ug	3468698	3260888	2609786			PKA-C/ .9 ug	13.3091	13.3391	13.9032
	PKA-R/ .03 ug	126543	138242	133249			PKA-R/ .03 ug	9.03879	8.90104	9.03199
	PKA-R/ .06 ug	164267	161110	156515			PKA-R/ .06 ug	9.00093	8.93665	9.05496
	PKA-R/ .12 ug	351446	392374	380220			PKA-R/ .12 ug	8.97462	8.95361	9.15796
	PKA-R/ .24 ug	440372	435612	417239			PKA-R/ .24 ug	8.98132	9.12468	9.03584
	PKA-R/ .48 ug	1175776	1128679	1124276			PKA-R/ .48 ug	9.32379	9.28992	9.35945
	PKA-R/ .64 ug	914931	783381	807953			PKA-R/ .64 ug	9.35436	9.34343	9.40815
	PKA-R/ .9 ug	997571	996810	1076748			PKA-R/ .9 ug	9.66077	9.64677	9.70314
nanoluc Signal						BRET (Background subtracted)
											AVG	Std Dev
SMO657		5063	6437	6093		SMO657	PKA-C/.03 ug	3.64991	3.82904	3.68826	3.7224	0.0943227
	PKA-C/.03 ug	33348	38010	35760			PKA-C/.06 ug	2.70588	2.63045	3.95441	3.09691	0.743571
	PKA-C/.06 ug	21482	22284	20017			PKA-C/.12 ug	6.79671	6.38231	5.08058	6.08653	0.895485
	PKA-C/.12 ug	31872	34457	35683			PKA-C/.24 ug	8.27741	7.37176	7.19025	7.61314	0.582388
	PKA-C/.24 ug	48999	60341	66147			PKA-C/.48 ug	6.001	6.53128	6.0963	6.20952	0.282691
	PKA-C/.48 ug	117096	126876	129197			PKA-C/ .64 ug	4.91124	5.1534	5.35343	5.13936	0.221429
	PKA-C/ .64 ug	268089	257677	229325			PKA-C/ .9 ug	4.11339	4.14349	4.70755	4.32148	0.33469
	PKA-C/ .9 ug	260627	244460	187711			PKA-R/ .03 ug	-0.156876	-0.294625	-0.163668	-0.205056	0.077643
	PKA-R/ .03 ug	14000	15531	14753			PKA-R/ .06 ug	-0.19473	-0.259007	-0.140701	-0.198146	0.0592274
	PKA-R/ .06 ug	18250	18028	17285			PKA-R/ .12 ug	-0.221045	-0.242053	-0.037706	-0.166934	0.112407
	PKA-R/ .12 ug	39160	43823	41518			PKA-R/ .24 ug	-0.214343	-0.0709862	-0.15982	-0.148383	0.0723596
	PKA-R/ .24 ug	49032	47740	46176			PKA-R/ .48 ug	0.128124	0.0942598	0.16379	0.128725	0.0347688
	PKA-R/ .48 ug	126105	121495	120122			PKA-R/ .64 ug	0.158696	0.147766	0.212487	0.172983	0.0346453
	PKA-R/ .64 ug	97808	83843	85878			PKA-R/ .9 ug	0.465107	0.451105	0.507481	0.474564	0.0293537
	PKA-R/ .9 ug	103260	103331	110969
Externally excited YFP signal						Externally excited YFP signal (Background Subtracted)
					Avg. Background	SMO657	PKA-C/.03 ug	633.333	568.333	272.333
SMO657		19409	19232	19606	19415.7		PKA-C/.06 ug	648.333	715.333	684.333
	PKA-C/.03 ug	20049	19984	19688			PKA-C/.12 ug	1028.33	995.333	1271.33
	PKA-C/.06 ug	20064	20131	20100			PKA-C/.24 ug	2431.33	2425.33	2817.33
	PKA-C/.12 ug	20444	20411	20687			PKA-C/.48 ug	9314.33	9887.33	10044.3
	PKA-C/.24 ug	21847	21841	22233			PKA-C/ .64 ug	22532.3	22122.3	19782.3
	PKA-C/.48 ug	28730	29303	29460			PKA-C/ .9 ug	30010.3	26369.3	21068.3
	PKA-C/ .64 ug	41948	41538	39198			PKA-R/ .03 ug	557.333	583.333	693.333
	PKA-C/ .9 ug	49426	45785	40484			PKA-R/ .06 ug	679.333	1012.33	1330.33
	PKA-R/ .03 ug	19973	19999	20109			PKA-R/ .12 ug	1760.33	1937.33	2361.33
	PKA-R/ .06 ug	20095	20428	20746			PKA-R/ .24 ug	2492.33	2389.33	2671.33
	PKA-R/ .12 ug	21176	21353	21777			PKA-R/ .48 ug	13357.3	12577.3	13057.3
	PKA-R/ .24 ug	21908	21805	22087			PKA-R/ .64 ug	13766.3	11521.3	12138.3
	PKA-R/ .48 ug	32773	31993	32473			PKA-R/ .9 ug	16793.3	16466.3	18120.3
	PKA-R/ .64 ug	33182	30937	31554
	PKA-R/ .9 ug	36209	35882	37536
Externally Excited YFP/nanoluc (x-axis)
					AVG	Std Dev
SMO657	PKA-C/.03 ug	0.0189916	0.0149522	0.00761559	0.0138531	0.00576712
	PKA-C/.06 ug	0.0301803	0.0321008	0.0341876	0.0321562	0.00200423
	PKA-C/.12 ug	0.0322645	0.0288862	0.0356285	0.0322598	0.00337115
	PKA-C/.24 ug	0.0496201	0.0401938	0.042592	0.0441353	0.00489897
	PKA-C/.48 ug	0.0795444	0.0779291	0.0777443	0.0784059	0.000990263
	PKA-C/ .64 ug	0.084048	0.085853	0.0862633	0.0853881	0.00117857
	PKA-C/ .9 ug	0.115147	0.107868	0.112238	0.111751	0.00366388
	PKA-R/ .03 ug	0.0398095	0.0375593	0.0469961	0.041455	0.00492889
	PKA-R/ .06 ug	0.0372237	0.0561534	0.0769646	0.0567806	0.0198779
	PKA-R/ .12 ug	0.0449523	0.0442081	0.0568749	0.0486785	0.00710809
	PKA-R/ .24 ug	0.0508307	0.0500489	0.0578511	0.0529102	0.00429674
	PKA-R/ .48 ug	0.105922	0.103521	0.108701	0.106048	0.00259189
	PKA-R/ .64 ug	0.140749	0.137416	0.141344	0.139836	0.0021172
	PKA-R/ .9 ug	0.162632	0.159355	0.163292	0.16176	0.00210822

## Sheet: Fig. S7C
Externally excited YFP signal							Externally Excited YFP signal (Background Subtracted)
					Avg Background							AVG	Std. Dev
SMO657		11520	11424	11502	11482		SMO657	PKA-C	4076	4466	4555	4365.67	254.775
	PKA-C	15558	15948	16037				Δ1-24	4982	4878	5142	5000.67	132.986
	Δ1-24	16464	16360	16624				Δ1-39	5838	5472	5011	5440.33	414.408
	Δ1-39	17320	16954	16493
