# Supplementary material for: Smoothened transduces Hedgehog signals via activity-dependent sequestration of PKA catalytic subunits
Source: PLoS Biol. 2021 Apr 22;19(4):e3001191. doi: 10.1371/journal.pbio.3001191 (PMC8096101; doi:10.1371/journal.pbio.3001191)
Supplement: S5 Data — (XLSX) [file pbio.3001191.s018.xlsx]

## Sheet: Fig. 5A
YFP Signal
									BRET (YFP/nanoluc)								Avg. Background
		SAG21k			KAADcyc						SAG21k			KAADcyc			SAG21k	KAADcyc
SMO657		159244	124671	158110	148057	150415	170109		SMO657		9.31905	9.11871	9.43152	9.9944	9.33791	9.37085	9.28976	9.56772
	NbSmo2	2217657	2140800	2143380	1729814	1866505	1967888			NbSmo2	16.4067	16.4332	16.5518	13.0779	13.3165	13.2725
	PKA-C	1883847	1968849	1697054	1541402	1552472	1551496			PKA-C	15.645	15.3806	15.2509	13.6279	13.6821	13.7296
nanoluc Signal									BRET (Background subtracted)
																	AVG		Std. Dev
		SAG21k			KAADcyc						SAG21k			KAADcyc			SAG21k	KAADcyc	SAG21k	KAADcyc
SMO657		17088	13672	16764	14814	16108	18153		SMO657	NbSmo2	7.11691	7.14342	7.26207	3.51018	3.74877	3.70479	7.17414	3.65458	0.0773026	0.126969
	NbSmo2	135168	130273	129495	132270	140165	148268			PKA-C	6.35525	6.09079	5.96109	4.06022	4.11443	4.16185	6.13571	4.11217	0.200881	0.0508503
	PKA-C	120412	128009	111276	113106	113467	113004

## Sheet: Fig. 5C
Vehicle	SAG	KAAD	SAG + 101
0.789935	1.26256	0.20488	0.713661
2.95207	1.52975	0.137126	0.104245
1.00081	1.3807	0.170301	0.212799
0.519197	0.700697	0.249108	0.902092
1.19169	1.69788	0.25615	0.0467883
0.538114	0.561813	0.993023	0.0467883
0.256256	1.21846	1.04009	0.0818674
0.469245	0.494046	0.180059	2.12104
0.28357	1.38871	0.374955	0.551283
0.105166	1.02325	0.202015	0.320927
0.632452	0.614024	0.423902	0.386477
0.586347	0.825973	1.37734	0.323431
0.569815	1.11851	0.445843	0.734698
0.216519	4.50631	0.235669	0.368003
0.187149	0.78838	0.815512	0.368664
0.277424	0.211985	0.39239	0.98993
0.199235	0.344763	0.163785	1.12521
0.654926	0.220049	0.467735	0.0355464
1.31057	0.14726	0.104782	0.165356
0.889598	0.913347	0.132242	1.19803
1.08081	1.03277	0.689596	1.60071
0.578282	1.28574	0.42724	0.134322
2.18618	1.29788	0.791814	1.41361
0.913554	1.21813	0.264525	0.331269
0.443059	0.202541	0.263359	2.57085
0.253348	0.221792	0.0735921	0.673969
2.58885	0.597888	0.066536	1.20953
1.70531	0.136887	0.57702	0.397508
2.45312	0.185684	0.0621904	0.621367
1.04284	0.908172	0.109619	0.938527
1.05486	0.255601	0.0421447	0.398592
3.64399	0.463768	0.0495702	0.2025
0.34279	0.911276	0.261838	0.41707
1.53756	1.15903	0.221746	0.253122
1.14793	1.25485	0.147862	0.147092
0.304929	0.409148	0.35703	0.329399
0.208798	0.500919	0.0970222	0.389181
	0.309957	0.0695481	1.11002
		0.0516494	0.675076
			0.455602
			0.414789
			0.312872
			0.447912
			0.466387
			0.357542
			0.39884
			0.436729
			0.0541266

## Sheet: Fig. 5D
YFP Signal
																	Avg. Background
		Vehicle			SAG21k			KAADcyc			SAG21k + Cmpd101
SMO657		126435	137703	131950	136201	140944	142447	155803	133203	155251	156014	184494	152101
	NbSmo2	1665816	1911224	1977280	1560452	1670368	1650563	2412294	2331514	2296352	2367988	2228839	1702166
	PKA-C	1701940	1822460	1842201	1893230	1934845	1871052	2158139	1939611	2038778	1946767	1900961	1531386
nanoluc Signal
		Vehicle			SAG21k			KAADcyc			SAG21k + Cmpd101
SMO657		13152	14294	13880	15007	15254	14933	16585	14017	16084	16834	19666	16017
	NbSmo2	99109	111942	116438	128269	137321	132394	136404	130221	126707	133702	124346	96674
	PKA-C	127624	142194	142746	152797	157399	148130	159350	145041	153772	159501	156041	125884
BRET (YFP/nanoluc)														Avg. Background
		Vehicle			SAG21k			KAADcyc			SAG21k + Cmpd101			Vehicle	SAG21k	KAADcyc	SAG21k + Cmpd101
SMO657		9.61337	9.63362	9.50648	9.07583	9.23981	9.53907	9.39421	9.50296	9.65251	9.26779	9.38137	9.49622	9.58449	9.2849	9.51656	9.38179
	NbSmo2	16.8079	17.0733	16.9814	12.1655	12.164	12.4671	17.6849	17.9043	18.1233	17.7109	17.9245	17.6073
	PKA-C	13.3356	12.8167	12.9054	12.3905	12.2926	12.6311	13.5434	13.3728	13.2584	12.2054	12.1824	12.1651
BRET (Background Subtracted)														AVG				Std. Dev
		Vehicle			SAG21k			KAADcyc			SAG21k + Cmpd101			Vehicle	SAG21k	KAADcyc	SAG21k + Cmpd101	Vehicle	SAG21k	KAADcyc	SAG21k + Cmpd101
SMO657	NbSmo2	7.22343	7.48885	7.39691	2.88056	2.87906	3.18215	8.16836	8.38772	8.60676	8.32914	8.5427	8.22548	7.36973	2.98059	8.38762	8.36578	0.134783	0.174556	0.219201	0.161749
	PKA-C	3.75109	3.23222	3.32096	3.10559	3.00771	3.34624	4.02683	3.85628	3.74189	2.82356	2.80065	2.78326	3.43476	3.15318	3.875	2.80249	0.277521	0.174213	0.143389	0.0202143

## Sheet: Fig. 5E
Firefly	Renilla	Ff/Ren	AVG	Std Dev	DNA	Drug		Condition	AVG	Normal	std dev	SEM	SEM Normalized
2639	278069	0.00949045						PKAc Veh	3.58668	1	0.470025	0.271369	0.0756601
1276	172152	0.00741205						PKAc KAAD	4.42403	1.23346	0.895473	0.517002	0.144145
1369	175794	0.00778752	0.00823001	0.0011076	GFP			PKAc cmpd101	4.0524	1.12985	0.229203	0.132331	0.036895
352148	85626	4.11263						SMO674 + PKAc Veh	0.356784	0.0994747	0.0656394	0.0378969	0.010566
283495	82418	3.43972						SMO674 + PKAc KAAD	2.10921	0.588067	0.293199	0.169279	0.0471965
251336	78354	3.2077	3.58668	0.470025	PKA-C	veh		SMO674 + PKAc cmpd101	2.75568	0.768308	0.95623	0.552079	0.153925
433167	156465	2.76846
383234	82976	4.61861
449626	76402	5.885	4.42403	0.895473	PKA-C	KAAD
380142	88066	4.31656
357972	91642	3.9062
314952	80050	3.93444	4.0524	0.229203	PKA-C	cmpd101
34325	108504	0.316348
46348	107158	0.43252
39787	123760	0.321485	0.356784	0.0656394	SMO + PKA-C	veh
134147	61725	2.1733
204753	86574	2.36506
120534	67365	1.78927	2.10921	0.293199	SMO + PKA-C	KAAD
135063	80253	1.68297
176150	57463	3.06545
130305	37033	3.51862	2.75568	0.95623	SMO + PKA-C	cmpd101

## Sheet: Fig. S8C
SMO 674 NbSmo2				SMO 674 NbB2AR80
KAADcyc	SAG21k			KAADcyc	SAG21k
0.0645542	0.674878			0.0339798	0.309811
0.0790016	0.180522			0.724085	0.370767
0.079066	0.591137			0.19311	0.21001
0.308175	0.413433			0.0566369	0.0294847
0.0655694	0.039227			0.0804193	0.258275
0.155101	0.0825617			1.21046	0.390422
0.0955513	0.316013			0.16209	0.0332312
0.15202	0.182691			0.0911822	0.019787
0.0569985	0.233142			0.617041	0.111847
0.0667448	1.02248			0.137998	0.0686817
0.0405983	0.315922			0.0713755	0.0494477
0.116176	0.162411			0.0500503	0.0213052
0.0771688	0.629485			0.123781	0.0358552
0.0850884	0.148453			0.0298317	0.0272436
0.0241074	0.269295			0.169843	0.0629509
0.0519239	0.206215			0.0671685	0.31541
0.0803455	0.42622			0.138186	0.186725
0.189686	0.42807			0.131849	0.0282994
0.0524855	0.366975			0.461061	0.3303
0.0705791	0.14592			0.235627	0.338736
0.0328121	0.249211			0.344695	0.144014
0.156128	0.0637568			0.701765	0.150335
0.24317	0.459125			0.118664	0.0870125
0.154813	0.114005			0.128514	0.0230112
0.159249	0.351009			0.209314	0.0541929
	0.625327			0.233407	0.0513573
	1.23277			0.103979	0.0685269
	1.33695			0.150094	0.118666
	0.258608			0.210102	0.185282
	0.760486			0.14519	0.166203
	0.259489			0.117713	0.195445
	0.354644			0.0297493	0.142783
	0.383763			0.0532665	0.053537
	0.693346			0.324614	0.0884033
	1.07371			0.104706	0.0420713
	0.245492			0.293032
	0.121663			0.0543027
	0.263031			0.0266789
	0.122829			0.0286929
	0.0388042			0.0189199
				0.224875
				0.0281582
				0.0443635
				0.351309
				0.0198037
				0.0460295
				0.0638631

## Sheet: Fig. S8E
uM cmpd101	CREB signal			AVG	Std Dev
0.1	13.6356	12.1807	20.93	15.5821	4.68818
0.3	15.6681	13.2719	22.219	17.053	4.63152
1	18.0877	16.5267	24.6699	19.7614	4.32193
3	27.4503	20.7675	30.6622	26.2934	5.04778
10	30.2317	26.2725	34.8842	30.4628	4.31051
30	30.3116	27.3953	36.5834	31.4301	4.69505
100	32.3737	25.9474	33.7639	30.695	4.16987

## Sheet: Fig. S8F
293A Cells
Firefly	Renilla	Ff/Ren	AVG	std err	std dev		Normalized	Normalized SEM
15418	654	23.5749
12800	532	24.0602
12574	577	21.792	23.1424	0.689547	1.19433	PKA-C	1	0.0297959
6024	792	7.60606
5604	816	6.86765
5779	768	7.52474	7.33282	0.233766	0.404895	PKA-C + SMO674	0.316857	0.0101012
∆GRK 2/3/5/6 Cells
6462	361	17.9003
7190	349	20.6017
7112	349	20.3782	19.6267	0.865639	1.49933	PKA-C	1	0.0441051
7841	430	18.2349
8201	512	16.0176
8361	589	14.1952	16.1492	1.168	2.02303	PKA-C + SMO674	0.822818	0.0595106
3290	171	19.2398
3616	179	20.2011
3792	187	20.2781	19.9063	0.334016	0.578533	GRK2	1.01424	0.0170184
2399	240	9.99583
2399	272	8.81985
2627	341	7.70381	8.83983	0.661725	1.14614	PKA-C + SMO674 GRK2	0.450397	0.0337155
