# Supplementary material for: Smoothened transduces Hedgehog signals via activity-dependent sequestration of PKA catalytic subunits
Source: PLoS Biol. 2021 Apr 22;19(4):e3001191. doi: 10.1371/journal.pbio.3001191 (PMC8096101; doi:10.1371/journal.pbio.3001191)
Supplement: S6 Data — (XLSX) [file pbio.3001191.s019.xlsx]

## Sheet: Fig. 6C
	Vehicle				AVG	Std Dev	KAADcyc				AVG	Std Dev	SAG21K				AVG	Std Dev	Cmpd101+SAG21K				AVG	Std Dev
Cluster a	3.43109e+06	3.96151e+06	6.82447e+06	5.58406e+06	4.95028e+06	1.54918e+06	1.33704e+06	1.05794e+06	1.62433e+06	1.19719e+06	1.30413e+06	241975	4.26444e+06	7.5485e+06	3.70689e+06	3.20262e+06	4.68061e+06	1.96049e+06	1.89147e+06	1.17361e+06	3.03886e+06	2.97606e+06	2.27e+06	900930
	Vehicle						KAADcyc						SAG21K						Cmpd101+SAG21K
Cluster b	713108	608417	511669	523024	589054	93296.4	207843	248470	194625	261287	228056	31870.6	1.02597e+06	643095	1.12955e+06	1.32246e+06	1.03027e+06	285865	261154	183281	237202	226966	227151	32567.2
	Vehicle						KAADcyc						SAG21K						Cmpd101+SAG21K
Cluster c	427065	446701	403694	547369	456207	63266.1	228995	269382	252652	284891	258980	23935.3	338844	421725	336682	359597	364212	39709.5	169848	156768	206141	172565	176331	21036.2
	Vehicle						KAADcyc						SAG21K						Cmpd101+SAG21K
Total SMO	4.25517e+07	4.91865e+07	4.30088e+07	5.16453e+07	4.65981e+07	4.52512e+06	4.53549e+07	46752162	43495114	4.5179e+07	4.51953e+07	1.33419e+06	4.39696e+07	53799362	4.35613e+07	4.52823e+07	4.66531e+07	4.82039e+06	48066100	4.58803e+07	5.45118e+07	5.03199e+07	4.96945e+07	3.68768e+06

## Sheet: Fig. 6D
YFP Signal						BRET (YFP/nanoluc)
											Avg. Background
SMO657		2355297	2313972	2634345		SMO657		8.73121	9.40872	9.46962	9.20319
	NbSmo2	644524	590414	682681			NbSmo2	12.2275	12.2102	12.3838
	PKA-C	5049968	4463531	5555736			PKA-C	12.0462	11.9875	12.806
SMO657Ala		4167550	3077615	3823109		SMO657Ala		8.87848	8.92344	9.22184	9.00792
	NbSmo2	3280749	2921806	3161984			NbSmo2	11.492	11.6091	11.9903
	PKA-C	6298498	6045025	6142502			PKA-C	9.68816	9.97633	10.2642
nanoluc Signal						BRET (Subtract Background)
											AVG	Std Dev
SMO657		269756	245939	278189		SMO657	NbSmo2	3.02432	3.00705	3.1806	3.07066	0.0956034
	NbSmo2	52711	48354	55127			PKA-C	2.84306	2.78427	3.6028	3.07671	0.456552
	PKA-C	419215	372350	433839		SMO657Ala	NbSmo2	2.48404	2.60115	2.98237	2.68919	0.260568
SMO657Ala		469399	344891	414571			PKA-C	0.680241	0.968404	1.25623	0.968293	0.287996
	NbSmo2	285482	251683	263712
	PKA-C	650123	605937	598442

## Sheet: Fig. S9B
	Vehicle				AVG	Std Dev	KAADcyc				AVG	Std Dev	SAG21K				AVG	Std Dev	Cmpd101+SAG21K				AVG	Std Dev
S560	3.43109e+06	3.96151e+06	6.82447e+06	5.58406e+06	4.95028e+06	1.54918e+06	1.33704e+06	1.05794e+06	1.62433e+06	1.19719e+06	1.30413e+06	241975	4.26444e+06	7.5485e+06	3.70689e+06	3.20262e+06	4.68061e+06	1.96049e+06	1.89147e+06	1.17361e+06	3.03886e+06	2.97606e+06	2.27e+06	900930
	Vehicle						KAADcyc						SAG21K						Cmpd101+SAG21K
S594/T597/S599	1.53448e+06	1.32235e+06	1.19829e+06	1.17213e+06	1.30681e+06	165318	445155	571105	444302	605160	516431	83954.4	2.25552e+06	1.39735e+06	2.54524e+06	2.86273e+06	2.26521e+06	629474	523683	409919	464106	454838	463136	46789.4
	Vehicle						KAADcyc						SAG21K						Cmpd101+SAG21K
T597_S599	230132	205827	126826	127261	172512	53431.7	63043.4	38561.3	50039.2	27668.9	44828.2	15195	410906	196976	290138	408137	326539	103098	139091	44660.8	135676	175637	123766	55752.3
	Vehicle						KAADcyc						SAG21K						Cmpd101+SAG21K
S642	744098	718150	709690	952490	781107	115190	170819	137810	158983	149613	154306	14008.6	640448	817552	691389	617674	691766	89341.1	43844.1	35938	67028	61369.5	52044.9	14584.6
	Vehicle						KAADcyc						SAG21K						Cmpd101+SAG21K
T644	292124	292810	273664	374811	308352	45184.6	167023	198269	182931	207436	188915	17753.9	227074	284080	228117	241464	245184	26745.5	123611	123555	154657	133012	133709	14655.9
	Vehicle						KAADcyc						SAG21K						Cmpd101+SAG21K
S666	128851247	110703631	136463571	175125004	1.37786e+08	2.71369e+07	5.00626e+07	5.95552e+07	6.65281e+07	6.86435e+07	6.11973e+07	8.37735e+06	7.89691e+07	151201564	8.38303e+07	8.83232e+07	1.00581e+08	3.39625e+07	6.29705e+07	7.32986e+07	116404785	111982484	9.11641e+07	2.69849e+07
