# Supplementary material for: Smoothened transduces Hedgehog signals via activity-dependent sequestration of PKA catalytic subunits
Source: PLoS Biol. 2021 Apr 22;19(4):e3001191. doi: 10.1371/journal.pbio.3001191 (PMC8096101; doi:10.1371/journal.pbio.3001191)
Supplement: S7 Data — (XLSX) [file pbio.3001191.s020.xlsx]

## Sheet: Fig. 7A
		RLU	SEM	stdev RLU				Error Bar represents: SEM
GFP	control	1	0.0232198	0.0402179
	ShhN	0.744237	0.0390062	0.0675607
mSmo-delta570-581	control	0.843526	0.0184181	0.0319011
	ShhN	0.937005	0.0349139	0.0604727
mSmo	control	0.969109	0.131084	0.227045
	ShhN	18.2408	1.40829	2.43923
Firefly/Ren	Renilla	avg f/r	stdev f/r	stdev fold in
0.00328054	546556	0.00313976	0.000126274	1	0.0402179	control	GFP
0.00303649	794887
0.00310225	922556
0.00237246	1047295	0.00233673	0.000212124	0.744237	0.0675607	ShhN
0.00252871	778789
0.002109	989567
0.00253824	894190	0.00264847	0.000100162	0.843526	0.0319011	control	mSmo-delta570-581
0.0027339	1104526
0.00267327	1.07983e+06
0.00299109	1.07408e+06	0.00294197	0.00018987	0.937005	0.0604727	ShhN
0.00310245	1.24611e+06
0.00273236	1102586
0.00386223	932623	0.00304277	0.000712867	0.969109	0.227045	control	mSmo
0.0025656	1.20413e+06
0.00270048	1.17868e+06
0.0581311	1.02188e+06	0.0572718	0.0076586	18.2408	2.43923	ShhN
0.0644646	1.04337e+06
0.0492199	752501

## Sheet: Fig. 7B
YFP Signal									BRET (YFP/nanoluc)
																	Avg. Background
SMO657		137549	122067	116678	116826	115796	104225		SMO657		9.58997	9.49125	9.32231	9.43515	9.46742	9.7919	9.51633
	NbSmo2	1750463	1769915	1771022	1877654	1737478	1605013			NbSmo2	17.5585	17.2077	17.249	17.0541	17.0083	16.8274
	PKA-C	756843	751841	665812	675959	562670	638561			PKA-C	17.3604	17.3511	17.1164	16.861	16.0081	15.8181
SMO657Δ570-581		877992	966944	1007696	933875	896140	877289		SMO657Δ570-581		9.66834	9.58937	9.53987	9.24528	9.39981	9.28731	9.455
	NbSmo2	1595360	1783212	1828041	1804659	1757256	1719393			NbSmo2	15.3475	15.1861	15.32	15.2192	15.0074	14.9809
	PKA-C	1476940	1382852	1643506	1299547	1733059	1495982			PKA-C	11.6701	11.8167	11.8117	11.8202	11.5202	11.1102
nanoluc Signal									BRET (Background Subtracted)
																	AVG	Std Dev
SMO657		14343	12861	12516	12382	12231	10644		SMO657	NbSmo2	8.0422	7.69136	7.73265	7.53774	7.49192	7.31105	7.63449	0.250358
	NbSmo2	99693	102856	102674	110100	102155	95381			PKA-C	7.84404	7.83478	7.6001	7.3447	6.4918	6.30177	7.2362	0.678122
	PKA-C	43596	43331	38899	40090	35149	40369		SMO657Δ570-581	NbSmo2	5.89253	5.7311	5.86498	5.76418	5.55236	5.52595	5.72185	0.154013
SMO657Δ570-581		90811	100835	105630	101011	95336	94461			PKA-C	2.21507	2.36173	2.35672	2.36519	2.06524	1.65516	2.16985	0.278493
	NbSmo2	103949	117424	119324	118578	117093	114772
	PKA-C	126558	117025	139142	109943	150436	134650
		126558	117025	139142	109943	150436	134650
		126558	117025	139142	109943	150436	134650
		126558	117025	139142	109943	150436	134650
		126558	117025	139142	109943	150436	134650
		126558	117025	139142	109943	150436	134650

## Sheet: Fig. 7D
		Avg RLU	SEM	Stdev RLU				Error Bar represents: SEM
GFP	(-)ShhN	1	0.0991398	0.171715
	(+)ShhN	0.895654	0.137016	0.237318
Smo-GaO	(-)ShhN	1.56562	0.0662135	0.114685
	(+)ShhN	8.01721	0.174095	0.301541
Smo-Nb2	(-)ShhN	1.0309	0.0211786	0.0366824
	(+)ShhN	1.05656	0.0225653	0.0390842
Smo-Nb80	(-)ShhN	1.04089	0.0757636	0.131226
	(+)ShhN	5.42263	0.147434	0.255363
Firefly	Renilla	Ratio	Avg	Stdev	RLU	Stdev RLU
4609	1627021	0.00283278	0.0033755	0.000579624	1	0.171715	GFP	(-)ShhN
7331	1839159	0.00398606
6047	1828188	0.00330765
7067	1840482	0.00383976	0.00302328	0.000801067	0.895654	0.237318	GFP	(+)ShhN
4621	2064268	0.00223857
4438	1483529	0.00299152
7400	1313233	0.00563495	0.00528474	0.00038712	1.56562	0.114685	Smo-GaO	(-)ShhN
6973	1432104	0.00486906
7928	1481809	0.00535022
42143	1611766	0.0261471	0.0270621	0.00101785	8.01721	0.301541	Smo-GaO	(+)ShhN
41996	1562310	0.0268807
37975	1348620	0.0281584
4950	1396056	0.0035457	0.0034798	0.000123821	1.0309	0.0366824	Smo-Nb2	(-)ShhN
5145	1541821	0.00333696
6770	1903435	0.00355673
6425	1858032	0.00345796	0.00356643	0.000131929	1.05656	0.0390842	Smo-Nb2	(+)ShhN
6295	1695259	0.0037133
5369	1521813	0.00352803
3082	805387	0.00382673	0.00351352	0.000442955	1.04089	0.131226	Smo-Nb80	(-)ShhN
2993	935225	0.0032003
3776	1195939
25171	1449001	0.0173713	0.0183041	0.000861976	5.42263	0.255363	Smo-Nb80	(+)ShhN
29774	1561205	0.0190712
18110	980519	0.0184698

## Sheet: Fig. 7F
cDNA	(-)ShhN	SEM ctrl	stdev_ctrl	(+)ShhN	SEM ShhN	stdev_ShhN			Error Bar represents: SEM
GFP	1	0.0968494	0.167748	0.998283	0.131822	0.228322
WT SMO 657	1.97844	0.274753	0.475885	7.11531	0.185193	0.320763
SMO657 Ala	0.77426	0.0748925	0.129718	1.63799	0.376227	0.651645
Firefly	Renilla	Ratio	Avg	Stdev	RLU	Stdev RLU
950	313984	0.00302563	0.00260354	0.000436739	1	0.167748	GFP	(-)ShhN
889	412817	0.0021535
889	337830	0.0026315
1275	403675	0.00315848	0.00259907	0.000594446	0.998283	0.228322	GFP	(+)ShhN
893	335230	0.00266384
629	318498	0.00197489
1303	295449	0.00441024	0.00515095	0.00123899	1.97844	0.475885	WT SMO 657	(-)ShhN
2566	389892	0.00658131
1742	390468	0.00446131
8667	465569	0.0186159	0.018525	0.00083512	7.11531	0.320763	WT SMO 657	(+)ShhN
6965	394659	0.0176481
7221	373933	0.0193109
690	348791	0.00197826	0.00201582	0.000337725	0.77426	0.129718	SMO657 Ala	(-)ShhN
897	378361	0.00237075
788	463955	0.00169844
1182	368504	0.00320756	0.00426458	0.00169659	1.63799	0.651645	SMO657 Ala	(+)ShhN
1194	354867	0.00336464
2010	323072	0.00622152

## Sheet: Fig. S11C
SMO	Ala	None
10.485	7.301	-0.36
7.641	82.319	0.048
47.666	18.698	1.059
12.4	49.909	-0.083
8.912	19.652	0.912
59.461	6.389	-0.267
26.684	37.923	-0.294
52.167	69.513	-0.689
23.161	22.948	0.903
93.987	75.75	-1.061
39.634	7.046	0.902
6.193	16.25	0.447
15.114	27.28	0.906
51.191	22.265	1.452
11.808	28.424	-0.569
7.882	12.629	-0.113
42.967	19.93	0.904
78.519	19.115	1.275
44.006	7.621	-0.188
15.445	20.01	1.162
50.368	14.272	2.326
17.128	37.661	1.446
26.4	61.472	0.729
21.289	24.017	0.085
33.035	6.434	-0.409
22.525	24.491	0.143
24.143	19.467	0.517
28.721	20.685	0.486
17.91	9.507	1.046
8.583	11.12	-1.552
